# Supplementary material for: An Extensive Metabolomics Workflow to Discover Cardiotoxin-Induced Molecular Perturbations in Microtissues
Source: Metabolites. 2021 Sep 21;11(9):644. doi: 10.3390/metabo11090644 (PMC8470535; doi:10.3390/metabo11090644)
Supplement: Supplementary file 1 [file metabolites-11-00644-s001.zip]

Archive with 11 entries (7 files):
- metabolites-1346014-supplementary/
- metabolites-1346014-supplementary/metabolites-1346014-supplementary-revised-TJB/
- metabolites-1346014-supplementary/metabolites-1346014-supplementary-revised-TJB/.DS_Store
- metabolites-1346014-supplementary/metabolites-1346014-supplementary-revised-TJB/Supplementary_Materials.pdf
- metabolites-1346014-supplementary/metabolites-1346014-supplementary-revised-TJB/Tables_S1_S3_S5_S6.xlsx
- metabolites-1346014-supplementary/__MACOSX/
- metabolites-1346014-supplementary/__MACOSX/._metabolites-1346014-supplementary-revised-TJB
- metabolites-1346014-supplementary/__MACOSX/metabolites-1346014-supplementary-revised-TJB/
- metabolites-1346014-supplementary/__MACOSX/metabolites-1346014-supplementary-revised-TJB/._.DS_Store
- metabolites-1346014-supplementary/__MACOSX/metabolites-1346014-supplementary-revised-TJB/._Supplementary_Materials.docx
- metabolites-1346014-supplementary/__MACOSX/metabolites-1346014-supplementary-revised-TJB/._Tables_S1_S3_S5_S6.xlsx
