# Supplementary material for: An Extensive Metabolomics Workflow to Discover Cardiotoxin-Induced Molecular Perturbations in Microtissues
Source: Metabolites. 2021 Sep 21;11(9):644. doi: 10.3390/metabo11090644 (PMC8470535; doi:10.3390/metabo11090644)
Supplement: Supplementary file 1 [file metabolites-11-00644-s001.zip › metabolites-1346014-supplementary/metabolites-1346014-supplementary-revised-TJB/Tables_S1_S3_S5_S6.xlsx]

## Sheet: Table_S1
Table S1. Putatively annotated features whose intensities are significantly reduced in extracts of cell media residue on cell strainers after washing. Here, putative annotation refers to a match of measured m/z to compound(s) in either the KEGG [39] or HMDB [42] database. The measured m/z, putative molecular formula and ion form, putative compound annotation, and associated database ID are detail…
m/z	Ion Form	Putative Molecular Formula	Putative Compound Name	Metabolite Database ID	q-value					Fold Change
					2x 0.5 mL	2x 1 mL	3x 1 mL	4x 1 mL	Extract Blank	2x 0.5 mL	2x 1 mL	3x 1 mL	4x 1 mL	Extract Blank
165.055	[M+H]+	C9H8O3	Phenylpyruvate||4-Coumarate||trans-2-Hydroxycinnamate||2-Hydroxy-3-phenylpropenoate||trans-3-Hydroxycinnamate	C00166||C00811||C01772||C02763||C12621	0	0	0	0	0	0.112099	0.109593	0.0130364	0.0652913	0.07143
171.063	[M+Na]+	C6H12O4	(R)-Mevalonate||(R)-Pantoate||(R)-2,3-Dihydroxy-3-methylpentanoate	C00418||C00522||C06007	0.0190943	0.0144571	0.00348966	0.0116769	0.0130581	0.388373	0.364764	0.269381	0.351767	0.370002
128.032	[M+Na]+	C3H7NO3	L-Serine	C00065	0.192021	0.0645957	0.0348966	0.0754039	0.046422	0.278675	0.133236	0.0442139	0.162876	0.118643
352.246	[M+Na]+	C18H35NO4	4,8 Dimethylnonanoyl carnitine||Undecanoylcarnitine	HMDB0006202||HMDB0013321	0.143929	0.1012	0.0761321	0.210389	0.169335	0.189383	0.182035	0.106714	0.288353	0.285488
129.066	[M+H]+	C5H8N2O2	(R)-5,6-Dihydrothymine	C21028	0	0	0	0	0	0.0823048	0.0711953	0.0254388	0.0548146	0.0876849
130.05	[M+H]+	C5H7NO3	4-Oxoproline||5-Oxoproline||5-Oxo-D-proline||L-1-Pyrroline-3-hydroxy-5-carboxylate||1-Pyrroline-4-hydroxy-2-carboxylate	C01877||C01879||C02237||C04281||C04282	0	0	0	0	0	0.100583	0.0893408	0.00878481	0.0405762	0.0413442
152.032	[M+Na]+	C5H7NO3	4-Oxoproline||5-Oxoproline||5-Oxo-D-proline||L-1-Pyrroline-3-hydroxy-5-carboxylate||1-Pyrroline-4-hydroxy-2-carboxylate	C01877||C01879||C02237||C04281||C04282	0	0	0	0	0	0.0812624	0.0496245	0.0181546	0.0346664	0.0277048
130.086	[M+H]+	C6H11NO2	L-Pipecolate||N4-Acetylaminobutanal	C00408||C05936	0	0	0	0	0	0.103022	0.0982963	0.0118353	0.0583748	0.0568133
152.069	[M+Na]+	C6H11NO2	L-Pipecolate||N4-Acetylaminobutanal	C00408||C05936	0.169315	0.0373662	0.00622769	0.0350827	0.0179342	0.544933	0.410434	0.264173	0.417525	0.372882
132.102	[M+H]+	C6H13NO2	L-Leucine||L-Isoleucine||Iodide	C00123||C00407||C00708	0	0	0	0	0	0.0692587	0.0567823	0.00660219	0.025478	0.0270879
113.021	[M+Na]+	C3H6O3	Glycerone||(S)-Lactate||(R)-Lactate||D-Glyceraldehyde||3-Hydroxypropanoate||L-Glyceraldehyde	C00184||C00186||C00256||C00577||C01013||C02426	0.213383	0.0526795	0.00906269	0.0488552	0.0286	0.488907	0.321487	0.14743	0.354191	0.297508
136.076	[M+H]+	C8H9NO	2-Phenylacetamide	C02505	0	0	0	0	0	0.118184	0.111956	0.0173504	0.0755645	0.0768388
118.086	[M+H]+	C5H11NO2	L-Valine||5-Aminopentanoate||Betaine||4-Methylaminobutyrate	C00183||C00431||C00719||C15987	0	0	0	0	0	0.091202	0.0814644	0.0114285	0.0483242	0.053885
134.06	[M+H]+	C8H7NO	Indoxyl	C05658	0.0685046	0.0560867	0.0309553	0.0500315	0.0408692	0.131964	0.131716	0.0711468	0.133378	0.126638
141.016	[M+Na]+	C4H6O4	Succinate||Methylmalonate	C00042||C02170	0.420449	0.0741465	0.04048	0.265423	0.0966297	0.570191	0.374742	0.329187	0.504698	0.425888
142.048	[M+Na]+	C4H9NO3	L-Threonine||L-Homoserine||L-Allothreonine	C00188||C00263||C05519	0.191931	0.134418	0.115657	0.121756	0.0973077	0.0868611	0.0480847	0.0162636	0.0369568	0.032849
147.113	[M+H]+	C6H14N2O2	L-Lysine||Potassium cation||D-Lysine||(3S)-3,6-Diaminohexanoate||(3S,5S)-3,5-Diaminohexanoate||(2R,5S)-2,5-Diaminohexanoate	C00047||C00238||C00739||C01142||C01186||C05161	0	0	0	0	0	0.0905329	0.0831444	0.00425322	0.0318196	0.0359748
156.027	[M+Na]+	C4H7NO4	L-Aspartate||D-Aspartate	C00049||C00402	1	0.203697	0.0396	0.353965	0.11029	0.68997	0.436292	0.22752	0.494351	0.382365
491.236	[M+Na]+	C21H41O9P	PG(15:1(9Z)/0:0)	LMGP04050018	0.595333	0.701214	0.118764	0.0681551	0.282584	0.496733	0.511411	0.24166	0.230686	0.463445
157.048	[M+Na]+	C5H10O4	Deoxyribose||2,3-Dihydroxy-3-methylbutanoate||(R)-2,3-Dihydroxy-3-methylbutanoate	C01801||C04039||C04272	0.69552	0.513201	0.0959655	0.763096	1	0.731147	0.691971	0.524489	0.737832	0.843359
199.022	[M+Na]+	C6H8O6	Ascorbate||D-Glucuronolactone||2-Hydroxy-3-oxoadipate||L-xylo-Hexulonolactone||5-Dehydro-4-deoxy-D-glucuronate||(4S)-4,6-Dihydroxy-2,5-dioxohexanoate||3-Dehydro-scyllo-inosose	C00072||C02670||C03217||C03289||C04053||C04349||C21643	0	0	0	0	0	0.141923	0.139052	0.036682	0.088627	0.0996737
83.022	[M+Na]+	CH4N2O	Urea||N-Nitrosomethanamine||Methyldiazohydroxide	C00086||C19568||C20306	0.728248	0.0604874	0.020759	0.108854	0.0589669	0.643635	0.312628	0.187091	0.389108	0.342146
107.001	[M+K]+	C3H4N2	Imidazole	HMDB0001525	0	0	0	0	0	0.135626	0.116928	0.0323916	0.104614	0.0909543
166.087	[M+H]+	C9H11NO2	L-Phenylalanine||D-Phenylalanine||4-Hydroxy-1-(3-pyridinyl)-1-butanone||5-(3-Pyridyl)-2-hydroxytetrahydrofuran	C00079||C02265||C19565||C19578	0	0	0	0	0	0.0841378	0.0757879	0.00487214	0.0370104	0.0387509
169.059	[M+Na]+	C5H10N2O3	L-Glutamine||D-Glutamine||Isoglutamine||(R)-3-Ureidoisobutyrate	C00064||C00819||C16673||C21029	0.145815	0.10205	0.09328	0.0966414	0.0767724	0.0321348	0.0107911	0.0019296	0.00334853	0.00598676
170.043	[M+Na]+	C5H9NO4	L-Glutamate||D-Glutamate||O-Acetyl-L-serine||L-threo-3-Methylaspartate||L-4-Hydroxyglutamate semialdehyde||2-Oxo-4-hydroxy-5-aminovalerate	C00025||C00217||C00979||C03618||C05938||C05941	0.150723	0.0498667	0.0164108	0.0674667	0.0286	0.362329	0.234754	0.126673	0.290032	0.204333
170.082	[M+H]+	C8H11NO3	Pyridoxine||L-Noradrenaline	C00314||C00547	0.0308746	0.0261161	0.0164108	0.0244276	0.0179342	0.0365539	0.0234438	0.00500669	0.00655208	0.00619696
182.082	[M+H]+	C9H11NO3	L-Tyrosine||3-Amino-3-(4-hydroxyphenyl)propanoate||gamma-Hydroxy-3-pyridinebutanoate	C00082||C04368||C19579	0	0	0	0	0	0.116713	0.113836	0.00746904	0.0641649	0.067278
205.069	[M+Na]+	C6H14O6	Mannitol||D-Sorbitol||Galactitol	C00392||C00794||C01697	0.0554968	0.0289143	0.0230582	0.0346971	0.0146667	0.248693	0.182138	0.185906	0.22136	0.133368
86.0968	[M+H]+	C5H11N	Piperidine	C01746	0	0	0	0	0	0.0564492	0.0335211	0.0037865	0.0176176	0.0156734
102.055	[M+H]+	C4H7NO2	1-Aminocyclopropane-1-carboxylate	C01234	0.0600875	0.0526795	0.0164108	0.0346971	0.0253	0.148556	0.125847	0.0172543	0.104024	0.0975626
116.071	[M+H]+	C5H9NO2	L-Proline||D-Proline	C00148||C00763	0	0	0	0	0	0.306579	0.303137	0.058429	0.283088	0.314927
72.0809	[M+H]+	C4H9N	Pyrrolidine	HMDB0031641	0	0	0	0	0	0.0633808	0.0373884	0.00470838	0.0181656	0.0199211
81.0451	[M+H]+	C4H4N2	Pyrimidine||Pyrazine	HMDB0003361||HMDB0034176	0.195597	0.080567	0.0603308	0.209147	0.0926013	0.320291	0.200238	0.185511	0.304195	0.262314
111.055	[M+H]+	C5H6N2O	Imidazole-4-acetaldehyde	C05130	0.937888	0.0817385	0.0636114	0.945831	0.252087	0.675004	0.384272	0.364397	0.692405	0.547065
112.037	[M+Na]+	C3H7NO2	L-Alanine||beta-Alanine||D-Alanine||Sarcosine	C00041||C00099||C00133||C00213	0.471956	0.0645957	0.0184	0.22721	0.0734637	0.591913	0.356136	0.248171	0.49431	0.406472
114.066	[M+H]+	C4H7N3O	Creatinine	C00791	0	0	0	0	0	0.1241	0.108767	0.0278421	0.0841974	0.0786566
118.065	[M+H]+	C8H7N	Indole	C00463	0.0578286	0.0560867	0.0184	0.0327412	0.0286	0.111511	0.132237	0.0306892	0.0804011	0.0964297
123.056	[M+H]+	C6H6N2O	Nicotinamide	C00153	0	0	0	0	0	0.035562	0.0171048	0.0119648	0.0182338	0.0211245
124.076	[M+H]+	C7H9NO	p-Anisidine||2-Propionylpyrrole||4-Hydroxybenzylamine||1-Ethyl-1H-pyrrole-2-carboxaldehyde||2-Acetyl-1-methylpyrrole	HMDB0029300||HMDB0032492||HMDB0032578||HMDB0036058||HMDB0040360	0.465902	0.640826	0.0271512	0.763096	0.742952	0.587957	0.631797	0.263804	0.665364	0.718351
126.053	[M+Na]+	C4H9NO2	4-Aminobutanoate||N,N-Dimethylglycine||(R)-3-Amino-2-methylpropanoate||(S)-2-Aminobutanoate||L-3-Aminoisobutanoate	C00334||C01026||C01205||C02356||C03284	0.092	0.0144571	0.00906269	0.0363282	0.039301	0.468564	0.322054	0.275828	0.41367	0.442599
130.098	[M+H]+	C5H11N3O	4-Guanidinobutanal	C02647	0	0	0	0	0	0.0883026	0.0843222	0.0255222	0.05603	0.0623628
132.066	[M+H]+	C5H9NO3	5-Aminolevulinate||N-Acetyl-beta-alanine||5-Amino-2-oxopentanoic acid||Hydroxyproline||L-Glutamate 5-semialdehyde||2-Amino-4-oxopentanoic acid||cis-4-Hydroxy-D-proline||(S)-4-Amino-5-oxopentanoate||trans-3-Hydroxy-L-proline||cis-3-Hydroxy-L-proline	C00430||C01073||C01110||C01157||C01165||C03341||C03440||C03741||C05147||C19706	0.008096	0.0604874	0	0.0265443	0.0298274	0.308574	0.462657	0.0960286	0.399248	0.430778
154.048	[M+Na]+	C5H9NO3	5-Aminolevulinate||N-Acetyl-beta-alanine||5-Amino-2-oxopentanoic acid||Hydroxyproline||L-Glutamate 5-semialdehyde||2-Amino-4-oxopentanoic acid||cis-4-Hydroxy-D-proline||(S)-4-Amino-5-oxopentanoate||trans-3-Hydroxy-L-proline||cis-3-Hydroxy-L-proline	C00430||C01073||C01110||C01157||C01165||C03341||C03440||C03741||C05147||C19706	0.518174	0.0645957	0.0142535	0.287563	0.241473	0.707295	0.527785	0.411053	0.649082	0.659218
132.077	[M+H]+	C4H9N3O2	Creatine	C00300	0	0	0	0	0	0.172577	0.188201	0.0941352	0.179258	0.163177
141.066	[M+H]+	C6H8N2O2	Methylimidazoleacetic acid||Dihydrourocanate	C05828||C20522	0.0815222	0.134933	0.00348966	0.252375	0.382526	0.509154	0.565906	0.258542	0.621425	0.679382
144.081	[M+H]+	C10H9N	1-Naphthylamine	C14790	0.0704	0.0646845	0.0115657	0.0363282	0.0360713	0.232871	0.248419	0.0776595	0.210241	0.230421
152.071	[M+H]+	C8H9NO2	Acetaminophen||2-Amino-3-methylbenzoate	C06804||C16571	0.00430638	0.0044	0	0.00430638	0.00396863	0.0928327	0.0855267	0.0238246	0.0681072	0.0588174
166.048	[M+Na]+	C6H9NO3	Vinylacetylglycine||Trimethadione||5-ethyl-5-methyl-2,4-oxazolidinedione||6-Oxopiperidine-2-carboxylic acid	HMDB0000894||HMDB0014491||HMDB0061082||HMDB0061705	0.143272	0.0754039	0.042504	0.0976491	0.0596217	0.252325	0.189235	0.124155	0.235356	0.195735
168.064	[M+Na]+	C6H11NO3	4-Acetamidobutanoate||6-Amino-2-oxohexanoate||(S)-5-Amino-3-oxohexanoic acid||L-2-Aminoadipate 6-semialdehyde||2-Amino-5-oxohexanoate	C02946||C03239||C03656||C04076||C05825	1	0.92136	0.042504	0.649121	0.303015	0.758369	0.686232	0.298059	0.636661	0.585301
198.074	[M+Na]+	C7H13NO4	N-Carboxyethyl-g-aminobutyric acid||2-Aminoheptanedioic acid||Calystegine B5||Calystegine B2||hydroxyvalerylglycine	HMDB0002201||HMDB0034252||HMDB0036383||HMDB0038594||HMDB0094717	0.16963	0.0114566	0.00348966	0.0539733	0.0179342	0.64427	0.467713	0.392551	0.576885	0.506589
199.069	[M+Na]+	C6H12N2O4	Alanyl-Serine||Glycyl-Threonine||Serylalanine||Threoninyl-Glycine	HMDB0028696||HMDB0028851||HMDB0029032||HMDB0029061	0.418433	0.167949	0.0718804	0.116833	0.0784816	0.534251	0.386646	0.282188	0.394607	0.382738
204.123	[M+H]+	C9H17NO4	L-Acetylcarnitine||N-lactoyl-Leucine	HMDB0000201||HMDB0062176	0.288557	0.654152	0.0687396	0.39974	0.342523	0.348735	0.464689	0.134412	0.434446	0.440399
213.037	[M+Na]+	C7H10O6	3-Dehydroquinate||2,4-Dihydroxyhept-2-enedioate	C00944||C06201	0	0	0	0	0	0.314183	0.30913	0.110415	0.291529	0.32469
232.155	[M+H]+	C11H21NO4	Isobutyryl-L-carnitine||Butyrylcarnitine	HMDB0000736||HMDB0002013	0.222333	0.499418	0.0413061	0.367754	0.281798	0.378378	0.491604	0.156902	0.482495	0.479227
242.1	[M+Na]+	C9H17NO5	Pantothenate	C00864	0.0722857	0.0560867	0.0396	0.0444293	0.0360713	0.0511218	0.0278216	0.0109104	0.0133067	0.0102215

## Sheet: Table_S3
Table S3. Putatively annotated intracellular metabolites or lipids from cardiac microtissues that changed intensity significantly upon exposure to high and/or low concentrations of sunitinib, relative to unexposed controls. Putative annotations were derived by matching measured m/z to compound(s) in either the KEGG [39], HMDB [42] or Lipid Maps [43] database. The assay in which the features were …
Time (h)	Assay	m/z	Ion Form	Putative Molecular Formula	Putative Compound Name	Metabolite Database ID	q-value (High)	q-value (Low)	Log2FC (High)	Log2FC (Low)
6	Polar Metabolomcs (Negative ion mode)	328.046	[M-H]-	C10H20NO5PS2	3',5'-Cyclic AMP	C00575	0.1918	0.0401	-0.883115	-1.39925
					2',3'-Cyclic AMP	C02353
		182.044	[M+Na-2H]-	C6H11NO4	L-2-Aminoadipate	C00956	0.0741	0.0171	-0.494326	-0.687557
					O-Acetyl-L-homoserine	C01077
					3-Amino-2,3-dideoxy-scyllo-inosose	C17581
		268.07	[M+K-2H]-	C9H17N3O4	Asparaginyl-Valine	HMDB0028744	0.0855	0.00684	-0.934252	-1.60581
			[M+Cl]-	C8H15N3O5	Asparaginyl-Threonine	HMDB0028741
			[M+Cl]-	C8H15N3O5	Glutaminylserine	HMDB0028806
		386.018	[M-H]-	C9H15N3O10P2	dCDP	C00705	0.0855	0.027	-1.24413	-1.50075
		488.038	[M+K-2H]-	C17H18N5O8P	5'-Benzoylphosphoadenosine	C06433	0.2216	0.0456	-1.1901	-1.84602
		174.04	[M+Hac-H]-	C5H7N5O	Maleamate	C01596	0.1918	0.0676723	0.615781	0.691646
			[M-H]-	C6H9NO5	N-Acetyl-L-aspartate	C01042
			[M-H]-	C6H9NO5	N-Formyl-L-glutamate	C01045
		178.013	[M+Na-2H]-	C6H7NO4	2-Aminomuconate	C02220	0.1459	0.0941739	-1.41575	-1.41917
		181.071	[M-H]-	C6H14O6	Mannitol	C00392	0.1046	0.0392294	0.623251	0.679442
					D-Sorbitol	C00794
					Galactitol	C01697
		241.013	[M-H]-	C6H11O8P	6-Deoxy-5-ketofructose 1-phosphate	C16848	0.0894	0.0366429	0.674339	0.722211
					Inositol cyclic phosphate	HMDB0001125
			[M+Hac-H]-	C4H7O6P	2-Oxo-4-phosphonobutanoate	C17941
			[M+Cl]-	C7H10O7	(R)-2-Hydroxybutane-1,2,4-tricarboxylate	C01251
					2-Methylcitrate	C02225
					(2S,3R)-3-Hydroxybutane-1,2,3-tricarboxylate	C04593
			[M+Cl]-	C8H14O2S2	(R)-Lipoate	C16241
		242.081	[M+K-2H]-	C12H15NO3	Pantothenol	C05944	0.1849	0.0602217	0.520895	0.549553
		184.986	[M-H]-	C3H7O7P	3-Phospho-D-glycerate	C00197	0.0342	0.0114	0.601627	0.616972
					2-Phospho-D-glycerate	C0063
		282.021	[M+Hac-H]-	C6H10NO4PS	4-Methyl-5-(2-phosphooxyethyl)thiazole	C04327	0.1459	0.0912	-1.00531	-1.04746
		189.052	[M-H]-	C6H10N2O5	N-Carbamyl-L-glutamate	C05829	0.8875	0.0540837	0.216421	0.895569
		342.013	[M+K-2H]-	C11H16NO7P	4-(beta-D-Ribofuranosyl)aniline 5'-phosphate	C20559	0.1918	0.0312261	-0.911031	-1.41824
		229.012	[M-H]-	C5H11O8P	D-Ribose 5-phosphate	C00117	0.1918	0.01995	-0.496862	-0.962943
					D-Ribulose 5-phosphate	C00199
					D-Xylulose 5-phosphate	C00231
					alpha-D-Ribose 1-phosphate	C00620
					L-Ribulose 5-phosphate	C01101
					L-Xylulose 5-phosphate	C03291
					beta-L-Arabinose 1-phosphate	C03906
					L-Xylulose 1-phosphate	C06441
		250.995	[M+Na-2H]-	C5H11O8P	D-Ribose 5-phosphate	C00117	0.2784	0.0486	0.392883	0.593351
					D-Ribulose 5-phosphate	C00199
					D-Xylulose 5-phosphate	C00231
					alpha-D-Ribose 1-phosphate	C00620
					L-Ribulose 5-phosphate	C01101
					L-Xylulose 5-phosphate	C03291
					beta-L-Arabinose 1-phosphate	C03906
					L-Xylulose 1-phosphate	C06441
		349.077	[M+Na-2H]-	C12H16N4O7	7-Hydroxy-6-methyl-8-ribityllumazine	C05995	0.414	0.012825	-0.275649	-0.905697
		285.073	[M+Hac-H]-	C9H10N2O5	3-Nitrotyrosine	HMDB0001904	0.2286	0.012825	-0.424515	-0.993306
		345.011	[M+Na-2H]-	C9H13N2O9P	UMP	C00105	0.1129	0.0263077	-1.30753	-1.91655
					Pseudouridine 5'-phosphate	C01168
					3'-UMP	C01368
		303.084	[M+Hac-H]-	C9H13N2O9P	UMP	C00105	0.1459	0.0312261	-0.424351	-0.572847
					Pseudouridine 5'-phosphate	C01168
					3'-UMP	C01368
		329.249	[M-H]-	C22H34O2	(7Z,10Z,13Z,16Z,19Z)-Docosapentaenoic acid	C16513	0.1046	0.032775	-1.78324	-2.35308
		384.033	[M+Na-2H]-	C10H14N5O8P	GMP	C00144	0.2216	0.0171	-0.381214	-0.803256
					Guanosine 3'-phosphate	C06193
48	Polar Metabolomcs (Negative ion mode)	350.018	[M+K-2H]-	C8H16N3O8P	2-(Formamido)-N1-(5'-phosphoribosyl)acetamidine	C04640	0.0591	1	0.493201	0.547687
		448.308	[M-H]-	C26H43NO5	Glycochenodeoxycholate	C05466	0.0955	1	0.676123	0.576003
		493.018	[M+Cl]-	C11H18N5O11P2	7-Methylguanosine 5'-diphosphate	HMDB0059613	0.9999	0	2.24382	0.285453
		416.967	[M+K-2H]-	C10H13N4O8PS	6-Thioxanthine 5'-monophosphate	C16618	0.0461	0.9709	0.0628691	0.395237
		448.005	[M+Na-2H]-	C10H15N5O10P2	ADP	C00008	0.0421	1	0.188005	0.332324
					Adenosine 3',5'-bisphosphate	C00054
					dGDP	C00361
		181.071	[M-H]-	C6H14O6	Mannitol	C00392	0.0266	1	0.90902	0.631943
					D-Sorbitol	C00794
					Galactitol	C01697
		241.013	[M-H]-	C6H11O8P	6-Deoxy-5-ketofructose 1-phosphate	C16848	0.0177	1	0.91621	0.645122
					Inositol cyclic phosphate|	HMDB0001125	0.0177	1
			[M+Hac-H]-	C4H7O6P	2-Oxo-4-phosphonobutanoate	C17941	0.0177	1
			[M+Cl]-	C7H10O7	(R)-2-Hydroxybutane-1,2,4-tricarboxylate	C01251	0.0177	1
					2-Methylcitrate	C02225	0.0177	1
					(2S,3R)-3-Hydroxybutane-1,2,3-tricarboxylate	C04593	0.0177	1
			[M+Cl]-	C8H14O2S2	(R)-Lipoate	C16241	0.0177	1
		242.081	[M+K-2H]-	C12H15NO3	Pantothenol	C05944	0.0758	0.5054	-0.0916213	0.301334
		245.995	[M+K-2H]-	C6H12NO5P	N-Acetyldemethylphosphinothricin	C17949	0.0758	1	0.824052	0.607303
			[M-H]-	C3H10N3O6PS	N-Phosphotaurocyamine	C03149
		261.039	[M-H]-	C6H15O9P	D-Mannitol 1-phosphate	C00644	0.0319	1	0.225182	0.460392
					Sorbitol 6-phosphate	C01096
					Galactitol 1-phosphate	C06311
		302.067	[M+Cl]-	C10H13N5O4	Adenosine	C00212	0.0811	1	0.312371	0.424554
					Deoxyguanosine	C00330
72	Lipidomics (Negative ion mode)	687.555	[M+Na-2H]-	C41H78O6	TG(38:0)	HMDB0031124	0.0651	1	0.3	1.18
		1094.36	[M+Cl]-	C41H72N7O17P3S	Icosenoyl-CoA	C16530	0.0279	0.0782	-1.17	-1.48
					Paullinoyl-CoA	C21947
		1006.24	[M+Cl]-	C35H56N7O17P3S	(3E,5Z,8Z)-Tetradecatrienoyl-CoA	HMDB0012472	0	0.0782	-1.13	-1.74
	Lipidomics (Positive ion mode)	929.512	[M+Na]+	C49H79O13P	PI(40:8)		0.0119	0.406629	1.15459	0.827238
		953.836	[M+H]+	C58H112O9	1-O-[(6-O-hexadecanoyl)-a-D-glucopyranosyl]-(2-hexadecanoyloxy)-eicosan-1-ol	LMFA13010007	0	0	-1.95984	-1.56487
		975.82	[M+Na]+	C58H112O9	1-O-[(6-O-hexadecanoyl)-a-D-glucopyranosyl]-(2-hexadecanoyloxy)-eicosan-1-ol	LMFA13010007	0	0	-2.11278	-1.62846
		957.788	[M+Na]+	C61H106O6	TG(58:6)		0	0.0197667	-2.67811	-1.94853
			[M+H]+	C63H104O6	TG(60:9)
		402.989	[M+K]+	C10H13N4O7PS	6-Thioinosine-5'-monophosphate	C04646	0.0119	1	-0.584578	-0.109982
	Polar Metabolomcs (Negative ion mode)	493.018	[M+Cl]-	C11H18N5O11P2	7-Methylguanosine 5'-diphosphate	HMDB0059613	0	0.1265	2.05395	1.37688
		245.995	[M+K-2H]-	C6H12NO5P	N-Acetyldemethylphosphinothricin	C17949	0.0173	0.857325	0.817985	0.406965
			[M-H]-	C3H10N3O6PS	N-Phosphotaurocyamine	C03149
		379.102	[M+Cl]-	C12H24O11	Melibiitol	C05399	0.1725	0.069	-0.395498	-0.601808

## Sheet: Table_S5
Table S5. Putatively annotated intracellular metabolites from cardiac microtissues that are important (VIP score > 1) in discriminating low sunitinib-concentration exposed microtissues (negative ion polar metabolome) from time-matched controls at 2, 6 and 48 h, as determined by PLS-DA. Putative annotations were derived by matching measured m/z to compound(s) in either the KEGG [39] or HMDB [42] d…
m/z	Ion Form	Putative Molecular Formula	Putative Compound Name	Metabolite Database ID	VIP_2h	VIP_6h	VIP_48h
171.007	C8H6O3	[M+Na-2H]-	alpha-Oxo-benzeneacetic acid	C02137	2.12778	1.73078	1.8159
	CH5O4P	[M+Hac-H]-	Hydroxymethylphosphonate	C06455
	C5H10O4	[M+K-2H]-	Deoxyribose||2,3-Dihydroxy-3-methylbutanoate||(R)-2,3-Dihydroxy-3-methylbutanoate	C01801||C04039||C04272
	C4H8O5	[M+Cl]-	Threonate	C01620
	C5H12S2	[M-H]-	sn-Glycerol 3-phosphate||sn-Glycerol 1-phosphate	C00093||C00623
174.041	C4H5NO3	[M+Hac-H]-	Maleamate	C01596	1.19919	1.80788	1.18342
	C6H9NO5	[M-H]-	N-Acetyl-L-aspartate||N-Formyl-L-glutamate	C01042||C01045
184.986	C3H7O7P	[M-H]-	3-Phospho-D-glycerate||2-Phospho-D-glycerate	C00197||C00631	2.64886	1.50982	1.59828
206.968	C3H7O7P	[M+Na-2H]-	3-Phospho-D-glycerate||2-Phospho-D-glycerate	C00197||C00631	2.3879	2.47663	1.89248
229.012	C5H11O8P	[M-H]-	D-Ribose 5-phosphate||D-Ribulose 5-phosphate||D-Xylulose 5-phosphate||alpha-D-Ribose 1-phosphate||L-Ribulose 5-phosphate||L-Xylulose 5-phosphate||beta-L-Arabinose 1-phosphate||L-Xylulose 1-phosphate	C00117||C00199||C00231||C00620||C01101||C03291||C03906||C06441	2.02096	1.68393	1.28611
250.995	C5H11O8P	[M+Na-2H]-	D-Ribose 5-phosphate||D-Ribulose 5-phosphate||D-Xylulose 5-phosphate||alpha-D-Ribose 1-phosphate||L-Ribulose 5-phosphate||L-Xylulose 5-phosphate||beta-L-Arabinose 1-phosphate||L-Xylulose 1-phosphate	C00117||C00199||C00231||C00620||C01101||C03291||C03906||C06441	1.78253	1.09889	2.3598
241.094	C8H18O8	[M-H]-	D-erythro-D-galacto-octitol	HMDB0029953	1.18804	2.01231	1.13089
	C9H14N4O4	[M-H]-	Histidinyl-Serine||Serylhistidine||(S,S)-Nt-Histidinylalanine||(S,S)-Np-Histidinylalanine	HMDB0028894||HMDB0029041||HMDB0040248||HMDB0040249
253.01	C5H13O8P	[M+Na-2H]-	D-Ribitol 5-phosphate	C01068	1.45359	1.04455	1.0786
259.023	C4H9O7P	[M+Hac-H]-	D-Erythrose 4-phosphate	C00279	1.84302	2.06277	1.7761
	C6H13O9P	[M-H]-	Fructose 6-phosphate||D-Glucose 6-phosphate||D-Glucose 1-phosphate||D-Mannose 6-phosphate||alpha-D-Galactose 1-phosphate||D-Mannose 1-phosphate||beta-D-Glucose 1-phosphate||alpha-D-Glucose 6-phosphate||D-Fructose 1-phosphate||D-Tagatose 6-phosphate||D-Galactose 6-phosphate||beta-D-Glucose 6-phosphate||Inositol 1-phosphate||Sorbose 1-phosphate||D-Allose 6-phosphate||beta-D-Fructose 2-phosphate||my…	C00085||C00092||C00103||C00275||C00446||C00636||C00663||C00668||C01094||C01097||C01113||C01172||C01177||C02888||C02962||C03267||C03546||C04006||C05345||C06019||C15924||C15926||C18096
263.076	C8H18O8	[M+Na-2H]-	D-erythro-D-galacto-octitol	HMDB0029953	1.34657	2.11817	1.06581
	C9H14N4O4	[M+Na-2H]-	Histidinyl-Serine||Serylhistidine||(S,S)-Nt-Histidinylalanine||(S,S)-Np-Histidinylalanine	HMDB0028894||HMDB0029041||HMDB0040248||HMDB0040249
271.104	C8H12N4O3	[M+Hac-H]-	Glycyl-Histidine||Histidinyl-Glycine	HMDB0028843||HMDB0028885	1.92457	2.85586	1.94465
302.067	C10H13N5O4	[M+Cl]-	Adenosine||Deoxyguanosine	C00212||C00330	4.2499	1.46692	3.43569
303.07	C10H18O9	[M+Na-2H]-	Xylobiose||alpha-1,5-L-Arabinobiose	C01630||C20570	4.35411	1.07484	2.949
303.234	C20H32O2	[M-H]-	Arachidonate	C00219	3.36698	2.11147	1.49395
306.077	C18H13NO4	[M-H]-	Glutathione	C00051	1.72593	3.20202	1.01515
328.059	C18H13NO4	[M+Na-2H]-	Glutathione	C00051	1.50052	3.10421	1.79307
323.029	C9H13N2O9P	[M-H]-	UMP||Pseudouridine 5'-phosphate||3'-UMP	C00105||C01168||C01368	1.18836	1.49752	1.20921
325.066	C11H16N2O8	[M+Na-2H]-	N-Acetylaspartylglutamate	C12270	1.08654	1.52175	1.10095
327.234	C22H32O2	[M-H]-	(4Z,7Z,10Z,13Z,16Z,19Z)-Docosahexaenoic acid	C06429	3.45267	2.29185	2.26219
363.21	C22H32O2	[M+Cl]-	(4Z,7Z,10Z,13Z,16Z,19Z)-Docosahexaenoic acid	C06429	2.69045	1.20501	1.05615
329.249	C22H34O2	[M-H]-	(7Z,10Z,13Z,16Z,19Z)-Docosapentaenoic acid	C16513	3.3389	2.2066	1.87995
331.265	C22H36O2	[M-H]-	Adrenic acid	C16527	3.59767	2.14432	1.64648
333.281	C22H38O2	[M-H]-	Docosatrienoic acid||(all-Z)-7,10,13-Docosatrienoic acid	HMDB0002823||HMDB0031099	2.08207	1.09348	1.00943
337.064	C20H14O3	[M+Cl]-	Benzo[a]pyrene-7,8-dihydrodiol-9,10-oxide	C14853	1.37024	1.86248	1.60168
342.045	C11H15NO10	[M+Na-2H]-	beta-Citryl-L-glutamate	C20775	1.75627	2.22431	1.652
349.077	C12H16N4O7	[M+Na-2H]-	7-Hydroxy-6-methyl-8-ribityllumazine	C05995	2.91892	1.37765	1.81298
362.052	C10H14N5O8P	[M-H]-	GMP||Guanosine 3'-phosphate	C00144||C06193	1.49676	1.68738	1.09034
386.018	C9H15N3O10P2	[M-H]-	dCDP	C00705	1.28363	2.90367	1.14011
426.023	C10H15N5O10P2	[M-H]-	ADP||Adenosine 3',5'-bisphosphate||dGDP	C00008||C00054||C00361	1.604	2.53999	1.30328
448.005	C10H15N5O10P2	[M+Na-2H]-	ADP||Adenosine 3',5'-bisphosphate||dGDP	C00008||C00054||C00361	1.60682	2.13598	1.13923
565.049	C15H24N2O17P2	[M-H]-	UDP-glucose||UDP-alpha-D-galactose||UDP-alpha-D-galactofuranose	C00029||C00052||C03733	1.03771	1.72563	1.19014
572.483	C34H67NO3	[M+Cl]-	N-Palmitoylsphingosine||Ceramide (d18:1/16:0)	HMDB0000790||HMDB0004949	4.06626	3.01125	4.16948
596.527	C34H67NO3	[M+Hac-H]-	N-Palmitoylsphingosine||Ceramide (d18:1/16:0)	HMDB0000790||HMDB0004949	3.03452	1.27786	2.43407
600.514	C36H71NO3	[M+Cl]-	N-Stearoylsphingosine||Ceramide (d18:1/18:0)||Cer(d18:0/18:1(11Z))||Cer(d18:0/18:1(9Z))	HMDB0000829||HMDB0004950||HMDB0011762||HMDB0011763	4.05126	2.24001	2.04566
606.075	C15H23N3O15P2	[M+Hac-H]-	CDP-4-dehydro-6-deoxy-D-glucose	C01219	1.17575	1.41652	1.92319
	C17H27N3O17P2	[M-H]-	UDP-N-acetyl-alpha-D-glucosamine||UDP-N-acetyl-D-galactosamine||UDP-N-acetyl-D-mannosamine	C00043||C00203||C01170

## Sheet: Table_S6
Table S6. Putatively annotated intracellular lipids from cardiac microtissues that are important (VIP score > 1) in discriminating high sunitinib-concentration exposed microtissues (negative ion lipidome) from time-matched controls at 48 and 72 h, as determined by PLS-DA. Putative annotations were derived by matching measured m/z to compound(s) in either the KEGG [39], HMDB [42] or Lipid Maps [43…
m/z	Ion Form	Putative Molecular Formula	Putative Compound Name	Metabolite Database ID	VIP_48h	VIP_72h
201.038	[M+Na-2H]-	C6H12O6	D-Glucose||D-Fructose||D-Galactose||myo-Inositol||D-Mannose||beta-D-Glucose||L-Sorbose||alpha-D-Glucose||D-Tagatose||alpha-D-Galactose||D-Allose||L-Fuconate||L-Galactose||L-Rhamnonate||beta-D-Fructose||scyllo-Inositol||L-Gulose||1D-chiro-Inositol	C00031||C00095||C00124||C00137||C00159||C00221||C00247||C00267||C00795||C00984||C01487||C01720||C01825||C01934||C02336||C06153||C15923||C19891	1.92687	1.18969
241.012	[M-H]-|	C6H11O8P	6-Deoxy-5-ketofructose 1-phosphate	C16848	1.28943	1.37677
	[M+Hac-H]-	C4H7O6P	2-Oxo-4-phosphonobutanoate	C17941
	[M+Cl]-	C7H10O7	(R)-2-Hydroxybutane-1,2,4-tricarboxylate||2-Methylcitrate||(2S,3R)-3-Hydroxybutane-1,2,3-tricarboxylate	C01251||C02225||C04593
242.08	[M+K-2H]-	C9H19NO4	Pantothenol	C05944	1.16356	1.22951
259.022	[M+Hac-H]-	C4H9O7P	D-Erythrose 4-phosphate	C00279	1.82074	1.56663
	[M-H]-	C6H13O9P	D-Fructose 6-phosphate||D-Glucose 6-phosphate||D-Glucose 1-phosphate||D-Mannose 6-phosphate||alpha-D-Galactose 1-phosphate||D-Mannose 1-phosphate||beta-D-Glucose 1-phosphate||alpha-D-Glucose 6-phosphate||D-Fructose 1-phosphate||D-Tagatose 6-phosphate||D-Galactose 6-phosphate||beta-D-Glucose 6-phosphate||Inositol 1-phosphate||Sorbose 1-phosphate||D-Allose 6-phosphate||beta-D-Fructose 2-phosphate||…	C00085||C00092||C00103||C00275||C00446||C00636||C00663||C00668||C01094||C01097||C01113||C01172||C01177||C02888||C02962||C03267||C03546||C04006||C05345||C06019||C15924||C15926||C18096
275.054	[M+Na-2H]-	C6H15N4O5P	L-Arginine phosphate	C05945	1.70975	1.13558
	[M+Hac-H]-	C5H13O7P	2-C-Methyl-D-erythritol 4-phosphate	C11434
279.039	[M+Hac-H]-	C6H9N2O5P	3-(Imidazol-4-yl)-2-oxopropyl phosphate	C01267	2.01399	2.25633
	[M+K-2H]-	C10H14N2O5	Thymidine	C00214
	[M+Cl]-	C9H12N2O6	Uridine||Pseudouridine	C00299||C02067
	[M+Na-2H]-	C22H32O2	(4Z,7Z,10Z,13Z,16Z,19Z)-Docosahexaenoic acid	C01267
	[M+K-2H]-	C19H36O3	10-oxo-nonadecanoic acid||18-oxo-nonadecanoic acid||2-oxo-nonadecanoic acid||3-oxo-nonadecanoic acid	LMFA01060128||LMFA01060129||LMFA01060130||LMFA01060131
	[M+Cl]-	C18H34O4	9,10-DHOME||12,13-DHOME	C14828||C14829
289.194	[M+Cl]-	C16H30O2	(9Z)-Hexadecenoic acid	C08362	1.9503	1.51263
303.083	[M+Hac-H]-	C9H12N2O6	Uridine||Pseudouridine	C00299||C02067	1.51984	1.12952
306.076	[M-H]-	C10H17N3O6S	Glutathione	C00051	2.72306	2.18265
307.08	[M+Na-2H]-	C13H18O7	Salicin	C01451	1.55222	1.60088
315.209	[M+Cl]-	C18H32O2	Linoleate||Rumenic acid	C01595||C04056	1.48629	1.38243
323.047	[M+K-2H]-	C20H14O2	Benzo[a]pyrene-7,8-diol	C14852	1.51923	2.36679
326.11	[M+Hac-H]-	C10H13N5O4	Adenosine||Deoxyguanosine	C00212||C00330	1.15576	1.66703
331.264	[M-H]-	C22H36O2	Adrenic acid	C16527	1.94558	1.22697
333.28	[M+Hac-H]-	C20H34	3,7,11,15-Tetramethylhexadeca-1,3E,6E,10E,14-pentaene||3,7,11,15-Tetramethylhexadeca-1,3Z,6E,10E,14-pentaene||7,11,15-Trimethyl-3-methylenehexadeca-1,6E,10E,14-tetraene||3,7,11,15-Tetramethyl-2E,4E,10E,14-hexadecatetraene||3,7,11,15-Tetramethyl-2Z,4E,10E,14-hexadecatetraene||1,3Z,6Z,9Z-Eicosatetraene||3Z,6Z,9Z,11E-Eicosatetraene||3Z,6Z,9Z,12Z-eicosatetraene	LMFA11000021||LMFA11000023||LMFA11000028||LMFA11000049||LMFA11000125||LMFA11000158||LMFA11000175||LMFA11000178	1.91052	1.03758
	[M-H]-	C22H38O2	Docosatrienoic acid||(all-Z)-7,10,13-Docosatrienoic acid	HMDB0002823||HMDB0031099
349.076	[M+Na-2H]-	C12H16N4O7	7-Hydroxy-6-methyl-8-ribityllumazine	C05995	2.13738	1.38613
350.017	[M+K-2H]-	C8H16N3O8P	2-(Formamido)-N1-(5'-phosphoribosyl)acetamidine	C04640	1.7305	1.43795
357.28	[M-H]-	C24H38O2	Tetracosapentaenoic acid (24:5n-6)||Tetracosapentaenoic acid (24:5n-3)||1-Phenyl-1,3-octadecanedione	HMDB0006322||HMDB0006323||HMDB0035583	2.21083	1.5519
362.05	[M-H]-	C10H14N5O8P	GMP||Guanosine 3'-phosphate	C00144||C06193	1.84318	1.03512
386.017	[M-H]-	C9H15N3O10P2	dCDP	C00705	2.57287	2.26774
403.074	[M+Cl]-	C16H20N2O6S	Indolylmethyl-desulfoglucosinolate	C16517	2.34587	1.07141
407.975	[M+Na-2H]-	C10H17N3O6SSe	Glutathioselenol	C18871	1.46335	1.24137
407.999	[M+Na-2H]-	C9H15N3O10P2	dCDP	C00705	2.46833	2.07001
413.246	[M+K-2H]-	C24H40O3	Lithocholic acid	C03990	1.49006	2.03622
	[M+Cl]-	C23H38O4	2-Arachidonoylglycerol	C13856
420.003	[M+K-2H]-	C12H18ClN3O7S	S-(2-Chloroacetyl)glutathione||2-(S-Glutathionyl)acetyl chloride	C14864||C14865	1.10759	1.27929
435.25	[M-H]-	C21H41O7P	PA(18:1(9Z)/0:0)||PA(0:0/18:1(9Z))||lysophosphatidic acid	LMGP10050008||LMGP10050014||LMGP10050045	1.67088	1.91981
443.058	[M+Na-2H]-	C12H23O14P	alpha,alpha'-Trehalose 6-phosphate||Sucrose 6'-phosphate||Maltose 6'-phosphate||6-Phospho-beta-D-glucosyl-(1,4)-D-glucose||Lactose 6'-phosphate||Sucrose 6-phosphate||alpha-Maltose 1-phosphate	C00689||C02591||C02995||C04534||C05396||C16688||C20237	1.80482	1.31901
476.258	[M+K-2H]-	C28H41NO3	N-Arachidonyl dopamine	C12271	1.19805	1.28164
509.288	[M+Hac-H]-	C22H43O7P	PA(19:1(9Z)/0:0)	LMGP10050025	1.697	2.08721
	[M-H]-	C24H47O9P	PG(18:1(9Z)/0:0)	LMGP04050006
635.488	[M+Hac-H]-	C36H64O5	DG(15:0/18:3(6Z,9Z,12Z)/0:0)||DG(15:0/18:3(9Z,12Z,15Z)/0:0)||DG(18:3(6Z,9Z,12Z)/15:0/0:0)||DG(18:3(9Z,12Z,15Z)/15:0/0:0)||DG(15:0/0:0/18:3n6)||DG(15:0/0:0/18:3n3)||DG(14:1n5/0:0/18:2n6)||DG(16:1(9Z)/17:2(9Z,12Z)/0:0)[iso2]||DG(13:0/20:3(8Z,11Z,14Z)/0:0)[iso2]||DG(15:0/18:3(9Z,12Z,15Z)/0:0)[iso2]||DG(15:1(9Z)/18:2(9Z,12Z)/0:0)[iso2]	HMDB0007075||HMDB0007076||HMDB0007271||HMDB0007300||HMDB0055996||HMDB0056003||HMDB0056142||LMGL02010019||LMGL02010367||LMGL02010434||LMGL02010457	1.64324	1.19171
654.559	[M+Cl]-	C40H77NO3	Cer(d18:1/22:1(13Z))||Cer(d18:2/22:0)||Cer(d16:2(4E,6E)/24:0)	HMDB0011775||LMSP02010029||LMSP02010067	1.2294	1.07967
656.575	[M+Cl]-	C40H79NO3	Ceramide (d18:1/22:0)||Cer(d18:0/22:1(13Z))||Cer(d18:1/22:0)||Cer(d14:1/26:0)||Cer(d16:1/24:0)	HMDB0004952||HMDB0011766||LMSP02010008||LMSP02010042||LMSP02010050	1.10371	1.56316
675.519	[M+Hac-H]-	C39H68O5	DG(14:0/22:4(7Z,10Z,13Z,16Z)/0:0)||DG(16:0/20:4(5Z,8Z,11Z,14Z)/0:0)||DG(16:0/20:4(8Z,11Z,14Z,17Z)/0:0)||DG(16:1(9Z)/20:3(5Z,8Z,11Z)/0:0)||DG(16:1(9Z)/20:3(8Z,11Z,14Z)/0:0)||DG(18:0/18:4(6Z,9Z,12Z,15Z)/0:0)||DG(18:1(11Z)/18:3(6Z,9Z,12Z)/0:0)||DG(18:1(11Z)/18:3(9Z,12Z,15Z)/0:0)||DG(18:1(9Z)/18:3(6Z,9Z,12Z)/0:0)||DG(18:1(9Z)/18:3(9Z,12Z,15Z)/0:0)||DG(18:2(9Z,12Z)/18:2(9Z,12Z)/0:0)||DG(18:3(6Z,9Z,12Z…	HMDB0007031||HMDB0007112||HMDB0007113||HMDB0007139||HMDB0007140||HMDB0007164||HMDB0007191||HMDB0007192||HMDB0007220||HMDB0007221||HMDB0007248||HMDB0007275||HMDB0007276||HMDB0007304||HMDB0007305||HMDB0007332||HMDB0007447||HMDB0007476||HMDB0007504||HMDB0007533||HMDB0007675||HMDB0055973||HMDB0056026||HMDB0056032||HMDB0056057||HMDB0056160||HMDB0056166||HMDB0056184||HMDB0056191||HMDB0056203||HMDB00562…	1.29477	1.45332
680.619	[M+Hac-H]-	C40H79NO3	Ceramide (d18:1/22:0)||Cer(d18:0/22:1(13Z))||Cer(d18:1/22:0)||Cer(d14:1/26:0)||Cer(d16:1/24:0)	HMDB0004952||HMDB0011766||LMSP02010008||LMSP02010042||LMSP02010050	1.87362	1.61936
682.59	[M+Cl]-	C42H81NO3	Cer(d18:1/24:1(15Z))	HMDB0004953	1.04193	1.08295
684.606	[M+Cl]-	C42H83NO3	N-Lignoceroylsphingosine||Ceramide (d18:1/24:0)||Cer(d18:0/24:1(15Z))	HMDB0000831||HMDB0004956||HMDB0011769	1.042	1.42881
687.555	[M+Na-2H]-	C41H78O6	Glycerol 1,2-didodecanoate 3-tetradecanoate||TG(i-20:0/8:0/10:0)||TG(i-20:0/10:0/8:0)||TG(20:0/8:0/10:0)||TG(20:0/10:0/8:0)||TG(22:0/8:0/8:0)||TG(i-22:0/8:0/8:0)||TG(10:0/i-15:0/a-13:0)[rac]||TG(8:0/8:0/22:0)||TG(8:0/16:0/14:0)||TG(8:0/8:0/i-22:0)||TG(10:0/15:0/a-13:0)[rac]||TG(8:0/a-17:0/a-13:0)[rac]||TG(10:0/i-14:0/14:0)||TG(10:0/i-16:0/i-12:0)||TG(10:0/20:0/8:0)||TG(10:0/13:0/a-15:0)[rac]||TG(…	HMDB0031124||HMDB0063025||HMDB0063317||HMDB0063619||HMDB0064353||HMDB0068259||HMDB0068463||HMDB0071124||HMDB0071128||HMDB0071157||HMDB0071174||HMDB0071184||HMDB0071199||HMDB0071226||HMDB0071292||HMDB0071293||HMDB0071351||HMDB0071352||HMDB0071359||HMDB0071366||HMDB0071376||HMDB0071382||HMDB0071398||HMDB0071412||HMDB0071451||HMDB0071484||HMDB0071488||HMDB0071501||HMDB0071534||HMDB0071553||HMDB00715…	1.32592	1.9725
687.606	[M+Na-2H]-	C46H82O2	19:0 Cholesteryl ester||18:0 Campesteryl ester	LMST01020002||LMST01020044	1.21318	1.27742
	[M+K-2H]-	C43H86O3	Hydroxyphthioceranic acid (C43)	LMFA01020328
	[M-H]-	C48H80O2	20:3 Campesteryl ester	LMST01020079
701.19	[M+Cl]-	C24H42O21	Glycogen	C00182	1.32009	2.08116
701.49	[M+Cl]-	C43H70O5	DG(18:1(11Z)/22:6(4Z,7Z,10Z,13Z,16Z,19Z)/0:0)||DG(18:1(9Z)/22:6(4Z,7Z,10Z,13Z,16Z,19Z)/0:0)||DG(18:2(9Z,12Z)/22:5(4Z,7Z,10Z,13Z,16Z)/0:0)||DG(18:2(9Z,12Z)/22:5(7Z,10Z,13Z,16Z,19Z)/0:0)||DG(18:3(6Z,9Z,12Z)/22:4(7Z,10Z,13Z,16Z)/0:0)||DG(18:3(9Z,12Z,15Z)/22:4(7Z,10Z,13Z,16Z)/0:0)||DG(20:2(11Z,14Z)/20:5(5Z,8Z,11Z,14Z,17Z)/0:0)||DG(20:3(5Z,8Z,11Z)/20:4(5Z,8Z,11Z,14Z)/0:0)||DG(20:3(5Z,8Z,11Z)/20:4(8Z,1…	HMDB0007208||HMDB0007237||HMDB0007264||HMDB0007265||HMDB0007292||HMDB0007321||HMDB0007433||HMDB0007460||HMDB0007461||HMDB0007489||HMDB0007490||HMDB0007516||HMDB0007517||HMDB0007545||HMDB0007546||HMDB0007573||HMDB0007684||HMDB0007685||HMDB0007712||HMDB0007741||HMDB0007768||HMDB0007769||HMDB0056196||HMDB0056215||HMDB0056241||HMDB0056247||HMDB0056301||HMDB0056318||HMDB0056322||HMDB0056328||HMDB00563…	1.16366	1.10477
701.536	[M+Hac-H]-	C41H70O5	DG(16:0/22:5(4Z,7Z,10Z,13Z,16Z)/0:0)||DG(16:0/22:5(7Z,10Z,13Z,16Z,19Z)/0:0)||DG(16:1(9Z)/22:4(7Z,10Z,13Z,16Z)/0:0)||DG(18:0/20:5(5Z,8Z,11Z,14Z,17Z)/0:0)||DG(18:1(11Z)/20:4(5Z,8Z,11Z,14Z)/0:0)||DG(18:1(11Z)/20:4(8Z,11Z,14Z,17Z)/0:0)||DG(18:1(9Z)/20:4(5Z,8Z,11Z,14Z)/0:0)||DG(18:1(9Z)/20:4(8Z,11Z,14Z,17Z)/0:0)||DG(18:2(9Z,12Z)/20:3(5Z,8Z,11Z)/0:0)||DG(18:2(9Z,12Z)/20:3(8Z,11Z,14Z)/0:0)||DG(18:3(6Z,9…	HMDB0007119||HMDB0007120||HMDB0007147||HMDB0007172||HMDB0007199||HMDB0007200||HMDB0007228||HMDB0007229||HMDB0007255||HMDB0007256||HMDB0007283||HMDB0007312||HMDB0007340||HMDB0007396||HMDB0007423||HMDB0007424||HMDB0007451||HMDB0007480||HMDB0007507||HMDB0007508||HMDB0007536||HMDB0007537||HMDB0007564||HMDB0007679||HMDB0007707||HMDB0007736||HMDB0056029||HMDB0056034||HMDB0056059||HMDB0056169||HMDB00561…	1.31593	1.62088
703.551	[M+Hac-H]-	C41H72O5	DG(16:0/22:4(7Z,10Z,13Z,16Z)/0:0)||DG(18:0/20:4(5Z,8Z,11Z,14Z)/0:0)||DG(18:0/20:4(8Z,11Z,14Z,17Z)/0:0)||DG(18:1(11Z)/20:3(8Z,11Z,14Z)/0:0)||DG(18:1(9Z)/20:3(5Z,8Z,11Z)/0:0)||DG(18:1(9Z)/20:3(8Z,11Z,14Z)/0:0)||DG(18:2(9Z,12Z)/20:2(11Z,14Z)/0:0)||DG(18:3(6Z,9Z,12Z)/20:1(11Z)/0:0)||DG(18:3(9Z,12Z,15Z)/20:1(11Z)/0:0)||DG(18:4(6Z,9Z,12Z,15Z)/20:0/0:0)||DG(20:0/18:4(6Z,9Z,12Z,15Z)/0:0)||DG(20:1(11Z)/18…	HMDB0007118||HMDB0007170||HMDB0007171||HMDB0007198||HMDB0007226||HMDB0007227||HMDB0007254||HMDB0007282||HMDB0007311||HMDB0007339||HMDB0007367||HMDB0007394||HMDB0007395||HMDB0007422||HMDB0007449||HMDB0007450||HMDB0007478||HMDB0007479||HMDB0007506||HMDB0007535||HMDB0007678||HMDB0056028||HMDB0056052||HMDB0056058||HMDB0056082||HMDB0056180||HMDB0056186||HMDB0056199||HMDB0056205||HMDB0056221||HMDB00562…	1.50818	1.97009
713.572	[M+Na-2H]-	C43H80O6	Glycerol 1-(9Z-octadecenoate) 2-octanoate 3-tetradecanoate	HMDB0038059	1.29693	1.27263
716.523	[M-H]-	C39H76NO8P	PC(15:0/16:1(9Z))||PC(16:1(9Z)/15:0)||PE(14:0/20:1(11Z))||PE(14:1(9Z)/20:0)||PE(16:0/18:1(11Z))||PE(16:0/18:1(9Z))||PE(16:1(9Z)/18:0)||PE(18:0/16:1(9Z))||PE(18:1(11Z)/16:0)||PE(18:1(9Z)/16:0)||PE(20:0/14:1(9Z))||PE(20:1(11Z)/14:0)||PE-NMe(15:0/18:1(9Z))||PE-NMe(15:0/18:1(11Z))||PE-NMe(18:1(11Z)/15:0)||PE-NMe(18:1(9Z)/15:0)||PE-NMe2(16:0/16:1(9Z))||PE-NMe2(14:0/18:1(9Z))||PE-NMe2(14:0/18:1(11Z))||…	HMDB0007936||HMDB0008000||HMDB0008834||HMDB0008866||HMDB0008926||HMDB0008927||HMDB0008958||HMDB0008990||HMDB0009022||HMDB0009055||HMDB0009218||HMDB0009250||HMDB0112953||HMDB0112954||HMDB0113112||HMDB0113139||HMDB0113850||HMDB0113851||HMDB0113852||HMDB0113853||HMDB0113965||HMDB0113986||HMDB0114011||HMDB0114038||LMGP01010002||LMGP01010008||LMGP01010535||LMGP01011328||LMGP01011347||LMGP01011367||LMG…	1.15659	1.77102
718.523	[M+Na-2H]-	C40H75NO8	N-[(4E,8Z)-1,3-dihydroxyoctadeca-4,8-dien-2-yl]hexadecanamide 1-glucoside||GlcCer(d18:2/16:0)||GlcCer(d14:2(4E,6E)/20:0)||GlcCer(d16:2(4E,6E)/18:0)||GalCer(d18:2/16:0)	HMDB0034623||LMSP0501AA33||LMSP0501AA55||LMSP0501AA61||LMSP0501AC18	1.11035	1.09164
718.538	[M-H]-	C39H78NO8P	PC(15:0/16:0)||PC(16:0/15:0)||PE(14:0/20:0)||PE(16:0/18:0)||PE(18:0/16:0)||PE(20:0/14:0)||PE-NMe2(16:0/16:0)||PE-NMe(15:0/18:0)||PE-NMe(18:0/15:0)||PE-NMe2(14:0/18:0)||PE-NMe2(18:0/14:0)||PC(10:0/21:0)||PC(11:0/20:0)||PC(15:0/16:0)||PC(16:0/15:0)||PC(19:0/12:0)||PC(20:0/11:0)||PC(21:0/10:0)||PC(9:0/22:0)||PC(12:0/19:0)||PC(13:0/18:0)||PC(14:0/17:0)||PC(17:0/14:0)||PC(18:0/13:0)||PE-NMe2(16:0/16:0…	HMDB0007935||HMDB0007967||HMDB0008833||HMDB0008925||HMDB0008989||HMDB0009217||HMDB0010566||HMDB0113019||HMDB0113086||HMDB0113860||HMDB0113985||LMGP01010396||LMGP01010417||LMGP01010532||LMGP01010562||LMGP01010967||LMGP01010996||LMGP01011061||LMGP01011266||LMGP01011327||LMGP01011346||LMGP01011366||LMGP01011499||LMGP01011581||LMGP02010325||LMGP02011165||LMGP02011169||LMGP02011180||LMGP02011185||LMGP…	1.52024	1.07877
727.003	[M+Na-2H]-	C22H40Cl6O8S2	2,2,11,13,15,16-hexachloro-docosane-1,14-disulfate	LMFA00000019	1.76327	1.71575
737.591	[M+Hac-H]-	C42H78O6	TG(12:0/12:0/15:1(9Z))[iso3]||TG(12:0/13:0/14:1(9Z))[iso6]	LMGL03012631||LMGL03013178	1.13412	1.10414
740.499	[M+Cl]-	C38H76NO8P	PC(14:0/16:0)||PC(15:0/15:0)||PC(16:0/14:0)||PE(15:0/18:0)||PE(18:0/15:0)||PE-NMe(16:0/16:0)||PE-NMe(14:0/18:0)||PE-NMe(18:0/14:0)||PE-NMe2(15:0/16:0)||PE-NMe2(16:0/15:0)||PC(10:0/20:0)||PC(11:0/19:0)||PC(12:0/18:0)||PC(13:0/17:0)||PC(14:0/16:0)||PC(15:0/15:0)||PC(16:0/14:0)||PC(17:0/13:0)||PC(18:0/12:0)||PC(19:0/11:0)||PC(20:0/10:0)||PC(9:0/21:0)||PE-NMe(16:0/16:0)||PE(12:0/21:0)||PE(14:0/19:0)|…	HMDB0007869||HMDB0007934||HMDB0007965||HMDB0008892||HMDB0008988||HMDB0010567||HMDB0112959||HMDB0113084||HMDB0113865||HMDB0113942||LMGP01010395||LMGP01010416||LMGP01010438||LMGP01010461||LMGP01010481||LMGP01010530||LMGP01010560||LMGP01010702||LMGP01010736||LMGP01010969||LMGP01010995||LMGP01011265||LMGP02010337||LMGP02010377||LMGP02010413||LMGP02010542||LMGP02010623||LMGP02011170||LMGP02011181||LMG…	1.00321	1.2097
	[M+K-2H]-	C39H78NO7P	PC(15:0/P-16:0)||PE(16:0/P-18:0)||PE(18:0/P-16:0)||PE(P-16:0e/18:1(9Z))||PC(P-16:0/15:0)||PE(P-16:0/18:0)||PE(P-18:0/16:0)||PC(O-16:0/15:1(9Z))||PC(P-16:0/15:0)||PC(P-18:0/13:0)||PE(O-16:0/18:1(9Z))||PE(O-20:0/14:1(9Z))||PE(O-18:0/16:1(9Z))||PE(P-16:0/18:0)||PE(P-18:0/16:0)||PE(P-20:0/14:0)	HMDB0007961||HMDB0008950||HMDB0009015||HMDB0011157||HMDB0011205||HMDB0011340||HMDB0011371||LMGP01020181||LMGP01030023||LMGP01030047||LMGP02020018||LMGP02020064||LMGP02020093||LMGP02030018||LMGP02030040||LMGP02030064
742.617	[M-H]-	C43H85NO8	N-Glycoloylganglioside GM2	HMDB0000770	1.42815	1.42919
743.606	[M-H]-	C42H85N2O6P	SM(d18:1/19:0)||SM(d19:1/18:0)||PE-Cer(d14:1(4E)/26:0)||PE-Cer(d16:1(4E)/24:0)	LMSP03010055||LMSP03010056||LMSP03020014||LMSP03020026	1.52714	1.49573
758.51	[M+Na-2H]-	C42H76NO7P	PC(18:4(6Z,9Z,12Z,15Z)/P-16:0)||PC(P-16:0/18:4(6Z,9Z,12Z,15Z))||PC(P-16:0/18:4(6Z,9Z,12Z,15Z))	HMDB0008258||HMDB0011214||LMGP01030033	1.32283	1.50832
764.5	[M+Cl]-	C40H76NO8P	PC(14:0/18:2(9Z,12Z))||PC(14:1(9Z)/18:1(11Z))||PC(14:1(9Z)/18:1(9Z))||PC(16:1(9Z)/16:1(9Z))||PC(18:1(11Z)/14:1(9Z))||PC(18:1(9Z)/14:1(9Z))||PC(18:2(9Z,12Z)/14:0)||PE(15:0/20:2(11Z,14Z))||PE(20:2(11Z,14Z)/15:0)||PE-NMe(14:1(9Z)/20:1(11Z))||PE-NMe(16:1(9Z)/18:1(9Z))||PE-NMe(16:1(9Z)/18:1(11Z))||PE-NMe(14:0/20:2(11Z,14Z))||PE-NMe(16:0/18:2(9Z,12Z))||PE-NMe(18:1(11Z)/16:1(9Z))||PE-NMe(18:1(9Z)/16:1(9…	HMDB0007874||HMDB0007905||HMDB0007906||HMDB0008002||HMDB0008065||HMDB0008098||HMDB0008130||HMDB0008901||HMDB0009285||HMDB0112955||HMDB0112956||HMDB0112957||HMDB0112984||HMDB0113042||HMDB0113114||HMDB0113141||HMDB0113167||HMDB0113309||HMDB0113337||HMDB0113920||HMDB0114067||LMGP01010494||LMGP01010496||LMGP01010682||LMGP01010684||LMGP01011330||LMGP01011390||LMGP01011414||LMGP01011440||LMGP01011526||…
	[M+K-2H]-	C41H78NO7P	PE(18:1(11Z)/P-18:1(11Z))||PE(18:1(11Z)/P-18:1(9Z))||PE(18:1(9Z)/P-18:1(11Z))||PE(18:1(9Z)/P-18:1(9Z))||PE(18:2(9Z,12Z)/P-18:0)||PE(20:2(11Z,14Z)/P-16:0)||PE(P-16:0/20:2(11Z,14Z))||PE(P-18:0/18:2(9Z,12Z))||PE(P-18:1(11Z)/18:1(11Z))||PE(P-18:1(11Z)/18:1(9Z))||PE(P-18:1(9Z)/18:1(11Z))||PE(P-18:1(9Z)/18:1(9Z))||PC(P-16:0/17:2(9Z,12Z))||PE(O-18:0/18:3(6Z,9Z,12Z))||PE(O-18:0/18:3(9Z,12Z,15Z))||PE(O-16…	HMDB0009050||HMDB0009051||HMDB0009083||HMDB0009084||HMDB0009115||HMDB0009312||HMDB0011349||HMDB0011376||HMDB0011407||HMDB0011408||HMDB0011440||HMDB0011441||LMGP01030029||LMGP02020049||LMGP02020050||LMGP02020096||LMGP02030026||LMGP02030046
765.567	[M+Cl]-	C41H83N2O6P	None||SM(d18:0/18:1(11Z))||SM(d18:0/18:1(9Z))||stearoyl sphingomyelin||SM(d18:1/18:0)||SM(d18:0/18:1(9Z))||SM(d16:1/20:0)||PE-Cer(d14:1(4E)/25:0)||PE-Cer(d15:1(4E)/24:0)||PE-Cer(d16:1(4E)/23:0)	None||HMDB0012088||HMDB0012089||HMDB0062559||LMSP03010001||LMSP03010031||LMSP03010052||LMSP03020013||LMSP03020018||LMSP03020025	1.5812	1.09848
770.569	[M+Cl]-	C43H82NO8P	PC(15:0/20:2(11Z,14Z))||PC(20:2(11Z,14Z)/15:0)||PE(14:1(9Z)/24:1(15Z))||PE(16:0/22:2(13Z,16Z))||PE(16:1(9Z)/22:1(13Z))||PE(18:0/20:2(11Z,14Z))||PE(18:1(11Z)/20:1(11Z))||PE(18:1(9Z)/20:1(11Z))||PE(18:2(9Z,12Z)/20:0)||PE(20:0/18:2(9Z,12Z))||PE(20:1(11Z)/18:1(11Z))||PE(20:1(11Z)/18:1(9Z))||PE(20:2(11Z,14Z)/18:0)||PE(22:1(13Z)/16:1(9Z))||PE(22:2(13Z,16Z)/16:0)||PE(24:1(15Z)/14:1(9Z))||PE-NMe2(18:1(9Z…	HMDB0007946||HMDB0008330||HMDB0008882||HMDB0008942||HMDB0008974||HMDB0009000||HMDB0009032||HMDB0009065||HMDB0009097||HMDB0009225||HMDB0009256||HMDB0009257||HMDB0009288||HMDB0009518||HMDB0009550||HMDB0009746||HMDB0010564||HMDB0113033||HMDB0113565||HMDB0113867||HMDB0113868||HMDB0113869||HMDB0113870||HMDB0113892||HMDB0113910||HMDB0113948||HMDB0113990||HMDB0114070||HMDB0114214||HMDB0114242||HMDB01144…	1.38742	1.32833
772.585	[M-H]-	C43H84NO8P	PC(15:0/20:1(11Z))||PC(20:1(11Z)/15:0)||PE(14:0/24:1(15Z))||PE(14:1(9Z)/24:0)||PE(16:0/22:1(13Z))||PE(16:1(9Z)/22:0)||PE(18:0/20:1(11Z))||PE(18:1(11Z)/20:0)||PE(18:1(9Z)/20:0)||PE(20:0/18:1(11Z))||PE(20:0/18:1(9Z))||PE(20:1(11Z)/18:0)||PE(22:0/16:1(9Z))||PE(22:1(13Z)/16:0)||PE(24:0/14:1(9Z))||PE(24:1(15Z)/14:0)||PE-NMe(15:0/22:1(13Z))||PE-NMe(22:1(13Z)/15:0)||PE-NMe2(18:0/18:1(9Z))||PE-NMe2(18:0/…	HMDB0007945||HMDB0008297||HMDB0008849||HMDB0008881||HMDB0008941||HMDB0008973||HMDB0008999||HMDB0009031||HMDB0009064||HMDB0009223||HMDB0009224||HMDB0009255||HMDB0009485||HMDB0009517||HMDB0009713||HMDB0009745||HMDB0113032||HMDB0113537||HMDB0113871||HMDB0113872||HMDB0113873||HMDB0113874||HMDB0113875||HMDB0113891||HMDB0114016||HMDB0114043||HMDB0114185||HMDB0114213||HMDB0114411||HMDB0114437||LMGP01010…	1.52203	1.17082
774.527	[M+Hac-H]-	C39H74NO8P	PE(14:0/20:2(11Z,14Z))||PE(14:1(9Z)/20:1(11Z))||PE(16:0/18:2(9Z,12Z))||PE(16:1(9Z)/18:1(11Z))||PE(16:1(9Z)/18:1(9Z))||PE(18:1(11Z)/16:1(9Z))||PE(18:1(9Z)/16:1(9Z))||PE(18:2(9Z,12Z)/16:0)||PE(20:1(11Z)/14:1(9Z))||PE(20:2(11Z,14Z)/14:0)||PE-NMe(15:0/18:2(9Z,12Z))||PE-NMe(18:2(9Z,12Z)/15:0)||PE-NMe2(14:1(9Z)/18:1(9Z))||PE-NMe2(14:1(9Z)/18:1(11Z))||PE-NMe2(16:1(9Z)/16:1(9Z))||PE-NMe2(14:0/18:2(9Z,12Z…	HMDB0008835||HMDB0008867||HMDB0008928||HMDB0008959||HMDB0008960||HMDB0009023||HMDB0009056||HMDB0009088||HMDB0009251||HMDB0009283||HMDB0113020||HMDB0113166||HMDB0113847||HMDB0113848||HMDB0113849||HMDB0113879||HMDB0114012||HMDB0114039||HMDB0114065||LMGP01011348||LMGP01011368||LMGP01011387||LMGP01011438||LMGP01011478||LMGP01011524||LMGP01011553||LMGP01011615||LMGP02010042||LMGP02010379||LMGP02010416…	1.65159	1.19135
	[M-H]-	C41H78NO10P	PS(15:0/20:1(11Z))||PS(20:1(11Z)/15:0)||PS(13:0/22:1(11Z))||PS(14:1(9Z)/21:0)||PS(15:0/20:1(11Z))||PS(15:1(9Z)/20:0)||PS(16:0/19:1(9Z))||PS(16:1(9Z)/19:0)||PS(17:1(9Z)/18:0)||PS(18:0/17:1(9Z))||PS(18:1(9Z)/17:0)||PS(19:0/16:1(9Z))||PS(19:1(9Z)/16:0)||PS(20:0/15:1(9Z))||PS(20:1(11Z)/15:0)||PS(21:0/14:1(9Z))||PS(22:1(11Z)/13:0)||PS(17:0/18:1(9Z))	HMDB0112285||HMDB0112542||LMGP03010089||LMGP03010133||LMGP03010151||LMGP03010180||LMGP03010196||LMGP03010214||LMGP03010258||LMGP03010313||LMGP03010327||LMGP03010458||LMGP03010486||LMGP03010513||LMGP03010532||LMGP03010677||LMGP03010726||LMGP03010893
787.645	[M+Hac-H]-	C47H84O5	DG(20:3(5Z,8Z,11Z)/24:1(15Z)/0:0)||DG(20:3(8Z,11Z,14Z)/24:1(15Z)/0:0)||DG(20:4(5Z,8Z,11Z,14Z)/24:0/0:0)||DG(20:4(8Z,11Z,14Z,17Z)/24:0/0:0)||DG(22:0/22:4(7Z,10Z,13Z,16Z)/0:0)||DG(22:2(13Z,16Z)/22:2(13Z,16Z)/0:0)||DG(22:4(7Z,10Z,13Z,16Z)/22:0/0:0)||DG(24:0/20:4(5Z,8Z,11Z,14Z)/0:0)||DG(24:0/20:4(8Z,11Z,14Z,17Z)/0:0)||DG(24:1(15Z)/20:3(5Z,8Z,11Z)/0:0)||DG(24:1(15Z)/20:3(8Z,11Z,14Z)/0:0)||DG(22:0/0:0/…	HMDB0007471||HMDB0007500||HMDB0007528||HMDB0007557||HMDB0007611||HMDB0007668||HMDB0007695||HMDB0007808||HMDB0007809||HMDB0007835||HMDB0007836||HMDB0056103||HMDB0056124||HMDB0056130||HMDB0056236||HMDB0056271||HMDB0056342||LMGL02010277||LMGL02010284||LMGL02010291	1.39381	1.17173
789.547	[M-H]-	C46H79O8P	1-(8-[3]-ladderane-octanyl)-2-(8-[3]-ladderane-octanyl)-sn-glycero-3-phospho-(1-sn-glycerol)||PA(21:0/22:6(4Z,7Z,10Z,13Z,16Z,19Z))||PA(22:6(4Z,7Z,10Z,13Z,16Z,19Z)/21:0)||1-(8-[3]-ladderane-octanyl)-2-(8-[3]-ladderane-octanyl)-sn-glycero-3-phospho-(1-sn-glycerol)||PA(21:0/22:6(4Z,7Z,10Z,13Z,16Z,19Z))||PA(22:6(4Z,7Z,10Z,13Z,16Z,19Z)/21:0)	LMGP04040005||LMGP10010004||LMGP10010840||LMGP04040005||LMGP10010004||LMGP10010840	1.60071	1.40433
790.559	[M+K-2H]-	C44H83NO8	GlcCer(d18:2/20:0)||GlcCer(d14:1/24:1)||GlcCer(d14:2(4E,6E)/24:0)||GlcCer(d16:2(4E,6E)/22:0)||GalCer(d18:2/20:0)||GlcCer(d18:2/20:0)||GlcCer(d14:1/24:1)||GlcCer(d14:2(4E,6E)/24:0)||GlcCer(d16:2(4E,6E)/22:0)||GalCer(d18:2/20:0)||GlcCer(d18:2/20:0)||GlcCer(d14:1/24:1)||GlcCer(d14:2(4E,6E)/24:0)||GlcCer(d16:2(4E,6E)/22:0)||GalCer(d18:2/20:0)	LMSP0501AA34||LMSP0501AA45||LMSP0501AA57||LMSP0501AA63||LMSP0501AC19||LMSP0501AA34||LMSP0501AA45||LMSP0501AA57||LMSP0501AA63||LMSP0501AC19||LMSP0501AA34||LMSP0501AA45||LMSP0501AA57||LMSP0501AA63||LMSP0501AC19	1.26244	1.58911
	[M+Hac-H]-	C40H78NO8P	PC(14:0/18:1(11Z))||PC(14:0/18:1(9Z))||PC(14:1(9Z)/18:0)||PC(16:0/16:1(9Z))||PC(16:1(9Z)/16:0)||PC(18:0/14:1(9Z))||PC(18:1(11Z)/14:0)||PC(18:1(9Z)/14:0)||PE(15:0/20:1(11Z))||PE(20:1(11Z)/15:0)||PE-NMe(16:0/18:1(9Z))||PE-NMe(14:0/20:1(11Z))||PE-NMe(14:1(9Z)/20:0)||PE-NMe(16:0/18:1(11Z))||PE-NMe(16:1(9Z)/18:0)||PE-NMe(18:0/16:1(9Z))||PE-NMe(18:1(11Z)/16:0)||PE-NMe(18:1(9Z)/16:0)||PE-NMe(20:0/14:1(9…	HMDB0007872||HMDB0007873||HMDB0007904||HMDB0007969||HMDB0008001||HMDB0008032||HMDB0008064||HMDB0008097||HMDB0008900||HMDB0009252||HMDB0010569||HMDB0112958||HMDB0112960||HMDB0112961||HMDB0112962||HMDB0113088||HMDB0113113||HMDB0113140||HMDB0113280||HMDB0113308||HMDB0113854||HMDB0113855||HMDB0114013||HMDB0114040||LMGP01010490||LMGP01010492||LMGP01010566||LMGP01010882||LMGP01011329||LMGP01011352||LMG…
	[M-H]-	C42H82NO10P	PS(18:0/18:0)||PS(14:0/22:0)||PS(16:0/20:0)||PS(20:0/16:0)||PS(22:0/14:0)||PS(16:0/20:0)||PS(18:0/18:0)||PS(17:0/19:0)||PS(19:0/17:0)||PS(21:0/15:0)||PS(22:0/14:0)||PS(20:0/16:0)||PS(15:0/21:0)||PS(14:0/22:0)	HMDB0012378||HMDB0112300||HMDB0112345||HMDB0112514||HMDB0112707||LMGP03010035||LMGP03010036||LMGP03010237||LMGP03010459||LMGP03010678||LMGP03010848||LMGP03010864||LMGP03010911||LMGP03010921
790.614	[M+Na-2H]-	C45H87NO8	GlcCer(d16:1/23:0)||GalCer(d16:1/23:0)	LMSP0501AA31||LMSP0501AC10	1.58604	1.6056
792.574	[M+K-2H]-	C44H85NO8	Glucosylceramide (d18:1/20:0)||Galactosylceramide (d18:1/20:0) ||GlcCer(d18:1/20:0)||GlcCer(d16:1/22:0)||GlcCer(d14:1/24:0)||GalCer(d18:1/20:0)||GalCer(d16:1/22:0)||Glucosylceramide (d18:1/20:0)||Galactosylceramide (d18:1/20:0) ||GlcCer(d18:1/20:0)||GlcCer(d16:1/22:0)||GlcCer(d14:1/24:0)||GalCer(d18:1/20:0)||GalCer(d16:1/22:0)||Glucosylceramide (d18:1/20:0)||Galactosylceramide (d18:1/20:0) ||GlcC…	HMDB0004973||HMDB0010710||LMSP0501AA06||LMSP0501AA30||LMSP0501AA44||LMSP0501AC03||LMSP0501AC09||HMDB0004973||HMDB0010710||LMSP0501AA06||LMSP0501AA30||LMSP0501AA44||LMSP0501AC03||LMSP0501AC09||HMDB0004973||HMDB0010710||LMSP0501AA06||LMSP0501AA30||LMSP0501AA44||LMSP0501AC03||LMSP0501AC09	1.89359	1.65203
	[M+Hac-H]-	C40H80NO8P	PC(16:0/16:0)||PC(14:0/18:0)||PC(18:0/14:0)||PE(15:0/20:0)||PE(20:0/15:0)||PE-NMe(16:0/18:0)||PE-NMe(14:0/20:0)||PE-NMe(18:0/16:0)||PE-NMe(20:0/14:0)||PE-NMe2(15:0/18:0)||PE-NMe2(18:0/15:0)||PC(10:0/22:0)||PC(11:0/21:0)||PC(12:0/20:0)||PC(13:0/19:0)||PC(14:0/18:0)||PC(15:0/17:0)||PC(16:0/16:0)||PC(17:0/15:0)||PC(18:0/14:0)||PC(19:0/13:0)||PC(20:0/12:0)||PC(21:0/11:0)||PC(22:0/10:0)||PC(9:0/23:0)|…	HMDB0000564||HMDB0007871||HMDB0008031||HMDB0008899||HMDB0009219||HMDB0112965||HMDB0112983||HMDB0113087||HMDB0113279||HMDB0113919||HMDB0113987||LMGP01010397||LMGP01010418||LMGP01010444||LMGP01010463||LMGP01010488||LMGP01010537||LMGP01010564||LMGP01010704||LMGP01010739||LMGP01010970||LMGP01010997||LMGP01011062||LMGP01011080||LMGP01011267||LMGP02010171||LMGP02010173||LMGP02010357||LMGP02010401||LMGP…
793.501	[M+Hac-H]-	C42H71O8P	PA(17:2(9Z,12Z)/22:4(7Z,10Z,13Z,16Z))||PA(19:1(9Z)/20:5(5Z,8Z,11Z,14Z,17Z))||PA(20:5(5Z,8Z,11Z,14Z,17Z)/19:1(9Z))||PA(22:4(7Z,10Z,13Z,16Z)/17:2(9Z,12Z))||PA(22:6(4Z,7Z,10Z,13Z,16Z,19Z)/17:0)||PA(17:0/22:6(4Z,7Z,10Z,13Z,16Z,19Z))	LMGP10010304||LMGP10010502||LMGP10010664||LMGP10010796||LMGP10010823||LMGP10010893	1.15687	2.63892
	[M-H]-	C44H75O10P	PG(16:0/22:6(4Z,7Z,10Z,13Z,16Z,19Z))||PG(16:1(9Z)/22:5(4Z,7Z,10Z,13Z,16Z))||PG(16:1(9Z)/22:5(7Z,10Z,13Z,16Z,19Z))||PG(18:2(9Z,12Z)/20:4(5Z,8Z,11Z,14Z))||PG(18:3(6Z,9Z,12Z)/20:3(5Z,8Z,11Z))||PG(18:3(6Z,9Z,12Z)/20:3(8Z,11Z,14Z))||PG(18:3(9Z,12Z,15Z)/20:3(5Z,8Z,11Z))||PG(18:3(9Z,12Z,15Z)/20:3(8Z,11Z,14Z))||PG(18:2(9Z,12Z)/20:4(8Z,11Z,14Z,17Z))||PG(20:4(5Z,8Z,11Z,14Z)/18:2(9Z,12Z))||PG(20:4(8Z,11Z,14…	HMDB0010584||HMDB0010597||HMDB0010598||HMDB0010655||HMDB0010668||HMDB0010669||HMDB0010683||HMDB0010684||HMDB0116575||HMDB0116584||HMDB0116591||HMDB0116615||HMDB0116623||HMDB0116629||LMGP04010041||LMGP04010388||LMGP04010416||LMGP04010446||LMGP04010574||LMGP04010603||LMGP04010604||LMGP04010632||LMGP04010846||LMGP04010857||LMGP04010875||LMGP04010878
	[M+Na-2H]-	C42H77O10P	PG(16:0/20:3(5Z,8Z,11Z))||PG(16:0/20:3(8Z,11Z,14Z))||PG(18:0/18:3(6Z,9Z,12Z))||PG(18:0/18:3(9Z,12Z,15Z))||PG(18:1(11Z)/18:2(9Z,12Z))||PG(18:1(9Z)/18:2(9Z,12Z))||PG(18:2(9Z,12Z)/18:1(11Z))||PG(18:2(9Z,12Z)/18:1(9Z))||PG(18:3(6Z,9Z,12Z)/18:0)||PG(18:3(9Z,12Z,15Z)/18:0)||PG(14:1(9Z)/22:2(13Z,16Z))||PG(16:1(9Z)/20:2(11Z,14Z))||PG(17:2(9Z,12Z)/19:1(9Z))||PG(18:0/18:3(6Z,9Z,12Z))||PG(18:0/18:3(9Z,12Z,1…	HMDB0010578||HMDB0010579||HMDB0010606||HMDB0010607||HMDB0010620||HMDB0010635||HMDB0010648||HMDB0010649||HMDB0010662||HMDB0010677||LMGP04010136||LMGP04010218||LMGP04010295||LMGP04010315||LMGP04010316||LMGP04010350||LMGP04010377||LMGP04010407||LMGP04010490||LMGP04010565||LMGP04010595||LMGP04010759||LMGP04010904||LMGP04010960
795.517	[M+Hac-H]-	C42H73O8P	PA(17:1(9Z)/22:4(7Z,10Z,13Z,16Z))||PA(19:0/20:5(5Z,8Z,11Z,14Z,17Z))||PA(19:1(9Z)/20:4(5Z,8Z,11Z,14Z))||PA(20:4(5Z,8Z,11Z,14Z)/19:1(9Z))||PA(20:5(5Z,8Z,11Z,14Z,17Z)/19:0)||PA(22:4(7Z,10Z,13Z,16Z)/17:1(9Z))||PA(17:1(9Z)/22:4(7Z,10Z,13Z,16Z))||PA(19:0/20:5(5Z,8Z,11Z,14Z,17Z))||PA(19:1(9Z)/20:4(5Z,8Z,11Z,14Z))||PA(20:4(5Z,8Z,11Z,14Z)/19:1(9Z))||PA(20:5(5Z,8Z,11Z,14Z,17Z)/19:0)||PA(22:4(7Z,10Z,13Z,16Z…	LMGP10010274||LMGP10010471||LMGP10010501||LMGP10010635||LMGP10010663||LMGP10010795||LMGP10010274||LMGP10010471||LMGP10010501||LMGP10010635||LMGP10010663||LMGP10010795||LMGP10010274||LMGP10010471||LMGP10010501||LMGP10010635||LMGP10010663||LMGP10010795||LMGP10010274||LMGP10010471||LMGP10010501||LMGP10010635||LMGP10010663||LMGP10010795	1.61505	1.96836
	[M+Na-2H]-	C42H79O10P	PG(18:0/18:2(9Z,12Z))||PG(18:1(11Z)/18:1(11Z))||PG(18:1(11Z)/18:1(9Z))||PG(18:1(9Z)/18:1(11Z))||PG(18:1(9Z)/18:1(9Z))||PG(18:2(9Z,12Z)/18:0)||PG(18:1(9E)/18:1(9E))||PG(14:0/22:2(13Z,16Z))||PG(14:1(9Z)/22:1(11Z))||PG(16:0/20:2(11Z,14Z))||PG(16:1(9Z)/20:1(11Z))||PG(17:1(9Z)/19:1(9Z))||PG(17:2(9Z,12Z)/19:0)||PG(19:0/17:2(9Z,12Z))||PG(19:1(9Z)/17:1(9Z))||PG(20:1(11Z)/16:1(9Z))||PG(20:2(11Z,14Z)/16:0)…	LMGP10010274||LMGP10010471||LMGP10010501||LMGP10010635||LMGP10010663||LMGP10010795||LMGP10010274||LMGP10010471||LMGP10010501||LMGP10010635||LMGP10010663||LMGP10010795||LMGP10010274||LMGP10010471||LMGP10010501||LMGP10010635||LMGP10010663||LMGP10010795||LMGP10010274||LMGP10010471||LMGP10010501||LMGP10010635||LMGP10010663||LMGP10010795
	[M-H]-	C44H77O10P	PG(16:0/22:5(4Z,7Z,10Z,13Z,16Z))||PG(16:0/22:5(7Z,10Z,13Z,16Z,19Z))||PG(16:1(9Z)/22:4(7Z,10Z,13Z,16Z))||PG(18:1(11Z)/20:4(5Z,8Z,11Z,14Z))||PG(18:1(9Z)/20:4(5Z,8Z,11Z,14Z))||PG(18:2(9Z,12Z)/20:3(5Z,8Z,11Z))||PG(18:2(9Z,12Z)/20:3(8Z,11Z,14Z))||PG(20:3(5Z,8Z,11Z)/18:2(9Z,12Z))||PG(20:3(8Z,11Z,14Z)/18:2(9Z,12Z))||PG(20:4(5Z,8Z,11Z,14Z)/18:1(11Z))||PG(20:4(5Z,8Z,11Z,14Z)/18:1(9Z))||PG(22:5(7Z,10Z,13Z,…	HMDB0010582||HMDB0010583||HMDB0010596||HMDB0010625||HMDB0010640||HMDB0010653||HMDB0010654||HMDB0116578||HMDB0116581||HMDB0116609||HMDB0116610||HMDB0116621||HMDB0116743||LMGP04010225||LMGP04010359||LMGP04010387||LMGP04010415||LMGP04010445||LMGP04010544||LMGP04010572||LMGP04010573||LMGP04010602||LMGP04010631||LMGP04010659||LMGP04010794||LMGP04010879||LMGP04010884
797.454	[M+K-2H]-	C44H73O8P	1-(6-[5]-ladderane-hexanyl)-2-(8-[3]-ladderane-octanyl)-sn-glycero-3-phospho-(1-sn-glycerol)||PA(19:1(9Z)/22:6(4Z,7Z,10Z,13Z,16Z,19Z))||PA(22:6(4Z,7Z,10Z,13Z,16Z,19Z)/19:1(9Z))	LMGP04040002||LMGP10010508||LMGP10010833	1.28614	1.31959
802.573	[M+Na-2H]-	C45H84NO7P	PE(22:2(13Z,16Z)/P-18:1(11Z))||PE(22:2(13Z,16Z)/P-18:1(9Z))||PE(P-18:1(11Z)/22:2(13Z,16Z))||PE(P-18:1(9Z)/22:2(13Z,16Z))||PC(O-17:0/20:4(5Z,8Z,11Z,14Z))||PE(O-18:0/22:4(7Z,10Z,13Z,16Z))||PE(O-20:0/20:4(5Z,8Z,11Z,14Z))||PE(P-20:0/20:3(8Z,11Z,14Z))	HMDB0009578||HMDB0009579||HMDB0011423||HMDB0011456||LMGP01020081||LMGP02020060||LMGP02020083||LMGP02030084	1.37673	1.5107
805.579	[M-H]-	C47H83O8P	PA(20:4(5Z,8Z,11Z,14Z)/24:1(15Z))||PA(20:4(8Z,11Z,14Z,17Z)/24:1(15Z))||PA(20:5(5Z,8Z,11Z,14Z,17Z)/24:0)||PA(22:0/22:5(4Z,7Z,10Z,13Z,16Z))||PA(22:0/22:5(7Z,10Z,13Z,16Z,19Z))||PA(22:1(13Z)/22:4(7Z,10Z,13Z,16Z))||PA(22:4(7Z,10Z,13Z,16Z)/22:1(13Z))||PA(22:5(4Z,7Z,10Z,13Z,16Z)/22:0)||PA(22:5(7Z,10Z,13Z,16Z,19Z)/22:0)||PA(24:0/20:5(5Z,8Z,11Z,14Z,17Z))||PA(24:1(15Z)/20:4(5Z,8Z,11Z,14Z))||PA(24:1(15Z)/20…	HMDB0115170||HMDB0115197||HMDB0115222||HMDB0115264||HMDB0115265||HMDB0115290||HMDB0115341||HMDB0115367||HMDB0115392||HMDB0115445||HMDB0115470||HMDB0115471||LMGP10010753||LMGP10010813	1.42061	1.13012
	[M+K-2H]-	C49H84O6	TG(14:0/14:1(9Z)/18:4(6Z,9Z,12Z,15Z))||TG(14:0/18:4(6Z,9Z,12Z,15Z)/14:1(9Z))||TG(14:1(9Z)/14:0/18:4(6Z,9Z,12Z,15Z))||TG(14:1(9Z)/14:1(9Z)/18:3(6Z,9Z,12Z))||TG(14:1(9Z)/14:1(9Z)/18:3(9Z,12Z,15Z))||TG(14:1(9Z)/18:3(6Z,9Z,12Z)/14:1(9Z))||TG(14:1(9Z)/18:3(9Z,12Z,15Z)/14:1(9Z))||TG(12:0/12:0/22:5(7Z,10Z,13Z,16Z,19Z))[iso3]||TG(13:0/13:0/20:5(5Z,8Z,11Z,14Z,17Z))[iso3]||TG(14:1(9Z)/14:1(9Z)/18:3(6Z,9Z,1…	HMDB0042295||HMDB0042788||HMDB0047741||HMDB0047894||HMDB0047901||HMDB0048092||HMDB0048253||LMGL03012657||LMGL03012713||LMGL03012823||LMGL03012824||LMGL03013229||LMGL03013257||LMGL03013355||LMGL03013769||LMGL03014149
	[M+Cl]-	C48H82O7	DG(11D5/13M5/0:0)||DG(11M5/13D5/0:0)||DG(13D5/11M5/0:0)||DG(13M5/11D5/0:0)	HMDB0116383||HMDB0116400||HMDB0116408||HMDB0116415
810.526	[M+Hac-H]-	C42H74NO8P	PC(14:0/20:5(5Z,8Z,11Z,14Z,17Z))||PC(14:1(9Z)/20:4(5Z,8Z,11Z,14Z))||PC(14:1(9Z)/20:4(8Z,11Z,14Z,17Z))||PC(16:1(9Z)/18:4(6Z,9Z,12Z,15Z))||PC(18:4(6Z,9Z,12Z,15Z)/16:1(9Z))||PC(20:4(5Z,8Z,11Z,14Z)/14:1(9Z))||PC(20:4(8Z,11Z,14Z,17Z)/14:1(9Z))||PC(20:5(5Z,8Z,11Z,14Z,17Z)/14:0)||PE(15:0/22:5(4Z,7Z,10Z,13Z,16Z))||PE(15:0/22:5(7Z,10Z,13Z,16Z,19Z))||PE(22:5(4Z,7Z,10Z,13Z,16Z)/15:0)||PE(22:5(7Z,10Z,13Z,16Z…	HMDB0007885||HMDB0007916||HMDB0007917||HMDB0008009||HMDB0008233||HMDB0008427||HMDB0008460||HMDB0008492||HMDB0008911||HMDB0008912||HMDB0009615||HMDB0009648||HMDB0112994||HMDB0112995||HMDB0113012||HMDB0113051||HMDB0113072||HMDB0113073||HMDB0113119||HMDB0113146||HMDB0113173||HMDB0113174||HMDB0113229||HMDB0113256||HMDB0113257||HMDB0113426||HMDB0113454||HMDB0113482||HMDB0113593||HMDB0113620||HMDB01136…	1.8222	1.30664
	[M+Na-2H]-	C42H80NO10P	PS(18:0/18:1(9Z))||PS(18:1(9Z)/18:0)||PS(14:1(9Z)/22:0)||PS(16:0/20:1(11Z))||PS(16:1(9Z)/20:0)||PS(18:0/18:1(11Z))||PS(14:0/22:1(13Z))||PS(18:1(11Z)/18:0)||PS(20:0/16:1(9Z))||PS(20:1(11Z)/16:0)||PS(22:0/14:1(9Z))||PS(22:1(13Z)/14:0)||PS(18:0/18:1(9Z))||PS(18:1(9Z)/18:0)||PS(14:0/22:1(11Z))||PS(14:1(9Z)/22:0)||PS(15:1(9Z)/21:0)||PS(16:1(9Z)/20:0)||PS(17:0/19:1(9Z))||PS(17:1(9Z)/19:0)||PS(19:0/17:1…	HMDB0010163||HMDB0012389||HMDB0112279||HMDB0112286||HMDB0112287||HMDB0112289||HMDB0112301||HMDB0112388||HMDB0112515||HMDB0112543||HMDB0112708||HMDB0112736||LMGP03010025||LMGP03010034||LMGP03010106||LMGP03010134||LMGP03010186||LMGP03010216||LMGP03010238||LMGP03010264||LMGP03010460||LMGP03010488||LMGP03010514||LMGP03010534||LMGP03010679||LMGP03010702||LMGP03010727||LMGP03010967
	[M-H]-	C44H78NO10P	PS(18:0/20:4(8Z,11Z,14Z,17Z))||PS(18:0/20:4(5Z,8Z,11Z,14Z))||PS(18:1(9Z)/20:3(8Z,11Z,14Z))||PS(20:3(8Z,11Z,14Z)/18:1(9Z))||PS(20:4(5Z,8Z,11Z,14Z)/18:0)||PS(16:0/22:4(7Z,10Z,13Z,16Z))||PS(18:1(11Z)/20:3(5Z,8Z,11Z))||PS(18:1(11Z)/20:3(8Z,11Z,14Z))||PS(18:1(9Z)/20:3(5Z,8Z,11Z))||PS(18:2(9Z,12Z)/20:2(11Z,14Z))||PS(18:3(6Z,9Z,12Z)/20:1(11Z))||PS(18:3(9Z,12Z,15Z)/20:1(11Z))||PS(18:4(6Z,9Z,12Z,15Z)/20:0…	HMDB0010165||HMDB0012383||HMDB0012393||HMDB0012423||HMDB0012433||HMDB0112352||HMDB0112395||HMDB0112396||HMDB0112414||HMDB0112431||HMDB0112455||HMDB0112472||HMDB0112497||HMDB0112522||HMDB0112549||HMDB0112550||HMDB0112575||HMDB0112599||HMDB0112600||HMDB0112622||HMDB0112659||HMDB0112791||LMGP03010039||LMGP03010335||LMGP03010358||LMGP03010386||LMGP03010414||LMGP03010444||LMGP03010542||LMGP03010543||L…
816.575	[M+Hac-H]-	C42H80NO8P	PC(14:0/20:2(11Z,14Z))||PC(14:1(9Z)/20:1(11Z))||PC(16:0/18:2(9Z,12Z))||PC(16:1(9Z)/18:1(11Z))||PC(16:1(9Z)/18:1(9Z))||PC(18:1(11Z)/16:1(9Z))||PC(18:1(9Z)/16:1(9Z))||PC(18:2(9Z,12Z)/16:0)||PC(20:1(11Z)/14:1(9Z))||PC(20:2(11Z,14Z)/14:0)||PE(15:0/22:2(13Z,16Z))||PE(22:2(13Z,16Z)/15:0)||PE-NMe(18:1(9Z)/18:1(9Z))||PE-NMe(16:1(9Z)/20:1(11Z))||PE-NMe(18:1(9Z)/18:1(11Z))||PE-NMe(18:1(11Z)/18:1(9Z))||PE-N…	HMDB0007880||HMDB0007912||HMDB0007973||HMDB0008004||HMDB0008005||HMDB0008068||HMDB0008101||HMDB0008133||HMDB0008296||HMDB0008328||HMDB0008909||HMDB0009549||HMDB0010565||HMDB0112966||HMDB0112967||HMDB0112968||HMDB0112969||HMDB0112992||HMDB0113010||HMDB0113047||HMDB0113089||HMDB0113169||HMDB0113312||HMDB0113340||HMDB0113536||HMDB0113563||HMDB0113925||HMDB0114241||LMGP01010585||LMGP01010586||LMGP010…	1.50489	1.57472
	[M-H]-	C44H84NO10P	PS(14:0/24:1(15Z))||PS(14:1(9Z)/24:0)||PS(16:0/22:1(13Z))||PS(16:1(9Z)/22:0)||PS(18:0/20:1(11Z))||PS(18:1(11Z)/20:0)||PS(18:1(9Z)/20:0)||PS(20:0/18:1(11Z))||PS(20:0/18:1(9Z))||PS(20:1(11Z)/18:0)||PS(22:0/16:1(9Z))||PS(22:1(13Z)/16:0)||PS(24:0/14:1(9Z))||PS(24:1(15Z)/14:0)||PS(16:0/22:1(11Z))||PS(16:1(9Z)/22:0)||PS(17:1(9Z)/21:0)||PS(19:0/19:1(9Z))||PS(19:1(9Z)/19:0)||PS(20:1(11Z)/18:0)||PS(21:0/1…	HMDB0112307||HMDB0112319||HMDB0112350||HMDB0112364||HMDB0112375||HMDB0112392||HMDB0112411||HMDB0112517||HMDB0112518||HMDB0112545||HMDB0112711||HMDB0112739||HMDB0112882||HMDB0112910||LMGP03010199||LMGP03010222||LMGP03010272||LMGP03010467||LMGP03010497||LMGP03010539||LMGP03010683||LMGP03010706||LMGP03010731||LMGP03010951||LMGP03010957||LMGP03010961
817.501	[M+Cl]-	C40H79O12P	PI(O-16:0/15:0)||PI(O-18:0/13:0)	LMGP06020006||LMGP06020020	1.29225	1.58772
	[M-H]-	C46H75O10P	PG(18:2(9Z,12Z)/22:6(4Z,7Z,10Z,13Z,16Z,19Z))||PG(18:3(6Z,9Z,12Z)/22:5(4Z,7Z,10Z,13Z,16Z))||PG(18:3(6Z,9Z,12Z)/22:5(7Z,10Z,13Z,16Z,19Z))||PG(18:3(9Z,12Z,15Z)/22:5(4Z,7Z,10Z,13Z,16Z))||PG(18:3(9Z,12Z,15Z)/22:5(7Z,10Z,13Z,16Z,19Z))||PG(20:4(5Z,8Z,11Z,14Z)/20:4(5Z,8Z,11Z,14Z))||PG(20:4(5Z,8Z,11Z,14Z)/20:4(8Z,11Z,14Z,17Z))||PG(20:4(8Z,11Z,14Z,17Z)/20:4(5Z,8Z,11Z,14Z))||PG(20:4(8Z,11Z,14Z,17Z)/20:4(8Z,…	||HMDB0010659||HMDB0010672||HMDB0010673||HMDB0010687||HMDB0010688||HMDB0116589||HMDB0116590||HMDB0116596||HMDB0116597||HMDB0116600||LMGP04010045||LMGP04010454||LMGP04010613||LMGP04010669||LMGP04010803||LMGP04010829||LMGP04010858||LMGP04100001||LMGP06020006||LMGP06020020||HMDB0010659||HMDB0010672||HMDB0010673||HMDB0010687||HMDB0010688||HMDB0116589||HMDB0116590||HMDB0116596||HMDB0116597||HMDB011660…
	[M+Na-2H]-	C44H77O10P	PG(16:0/22:5(4Z,7Z,10Z,13Z,16Z))||PG(16:0/22:5(7Z,10Z,13Z,16Z,19Z))||PG(16:1(9Z)/22:4(7Z,10Z,13Z,16Z))||PG(18:1(11Z)/20:4(5Z,8Z,11Z,14Z))||PG(18:1(9Z)/20:4(5Z,8Z,11Z,14Z))||PG(18:2(9Z,12Z)/20:3(5Z,8Z,11Z))||PG(18:2(9Z,12Z)/20:3(8Z,11Z,14Z))||PG(20:3(5Z,8Z,11Z)/18:2(9Z,12Z))||PG(20:3(8Z,11Z,14Z)/18:2(9Z,12Z))||PG(20:4(5Z,8Z,11Z,14Z)/18:1(11Z))||PG(20:4(5Z,8Z,11Z,14Z)/18:1(9Z))||PG(22:5(7Z,10Z,13Z,…	HMDB0010582||HMDB0010583||HMDB0010596||HMDB0010625||HMDB0010640||HMDB0010653||HMDB0010654||HMDB0116578||HMDB0116581||HMDB0116609||HMDB0116610||HMDB0116621||HMDB0116743||LMGP04010225||LMGP04010359||LMGP04010387||LMGP04010415||LMGP04010445||LMGP04010544||LMGP04010572||LMGP04010573||LMGP04010602||LMGP04010631||LMGP04010659||LMGP04010794||LMGP04010879||LMGP04010884
817.578	[M+K-2H]-	C50H84O6	TG(12:0/13:0/22:6(4Z,7Z,10Z,13Z,16Z,19Z))[iso6]||TG(12:0/15:1(9Z)/20:5(5Z,8Z,11Z,14Z,17Z))[iso6]||TG(12:0/17:2(9Z,12Z)/18:4(6Z,9Z,12Z,15Z))[iso6]||TG(13:0/14:1(9Z)/20:5(5Z,8Z,11Z,14Z,17Z))[iso6]||TG(14:1(9Z)/15:1(9Z)/18:4(6Z,9Z,12Z,15Z))[iso6]	LMGL03013207||LMGL03013313||LMGL03013424||LMGL03013722||LMGL03014610	1.55448	1.44314
819.594	[M+K-2H]-	C50H86O6	TG(15:0/14:1(9Z)/18:4(6Z,9Z,12Z,15Z))||TG(15:0/18:4(6Z,9Z,12Z,15Z)/14:1(9Z))||TG(14:1(9Z)/15:0/18:4(6Z,9Z,12Z,15Z))||TG(12:0/13:0/22:5(7Z,10Z,13Z,16Z,19Z))[iso6]||TG(12:0/15:0/20:5(5Z,8Z,11Z,14Z,17Z))[iso6]||TG(12:0/15:1(9Z)/20:4(5Z,8Z,11Z,14Z))[iso6]||TG(12:0/17:1(9Z)/18:4(6Z,9Z,12Z,15Z))[iso6]||TG(12:0/17:2(9Z,12Z)/18:3(6Z,9Z,12Z))[iso6]||TG(12:0/17:2(9Z,12Z)/18:3(9Z,12Z,15Z))[iso6]||TG(13:0/14…	HMDB0043186||HMDB0043662||HMDB0047764||LMGL03013206||LMGL03013286||LMGL03013312||LMGL03013402||LMGL03013422||LMGL03013423||LMGL03013693||LMGL03013721||LMGL03013820||LMGL03014204||LMGL03014583||LMGL03014608||LMGL03014609	1.66191	1.54791
	[M+Cl]-	C49H84O7	DG(11D5/13D5/0:0)||DG(13D5/11D5/0:0)||DG(13M5/13M5/0:0)||16:1-Glc-Cholesterol	HMDB0116382||HMDB0116406||HMDB0116419||LMST01010371
820.606	[M+K-2H]-	C46H89NO8	Glucosylceramide (d18:1/22:0)||Galactosylceramide (d18:1/22:0) ||GlcCer(d18:1/22:0)||GlcCer(d16:1/24:0)||GalCer(d18:1/22:0)||1,2-dioctadecanoyl-3-O-(6-deoxy-6-amino-alpha-D-glucosyl)-sn-glycerol||Glucosylceramide (d18:1/22:0)||Galactosylceramide (d18:1/22:0) ||GlcCer(d18:1/22:0)||GlcCer(d16:1/24:0)||GalCer(d18:1/22:0)	HMDB0004974||HMDB0010711||LMSP0501AA07||LMSP0501AA51||LMSP0501AC04||LMGL05010003||HMDB0004974||HMDB0010711||LMSP0501AA07||LMSP0501AA51||LMSP0501AC04||LMGL05010003	1.99743	1.8101
	[M+Hac-H]-	C42H84NO8P	1,2-dioctadecanoyl-3-O-(6-deoxy-6-amino-alpha-D-glucosyl)-sn-glycerol||PC(14:0/20:0)||PC(16:0/18:0)||PC(18:0/16:0)||PC(20:0/14:0)||PE(15:0/22:0)||PE(22:0/15:0)||PE-NMe(18:0/18:0)||PE-NMe(14:0/22:0)||PE-NMe(16:0/20:0)||PE-NMe(20:0/16:0)||PE-NMe(22:0/14:0)||PE-NMe2(15:0/20:0)||PE-NMe2(20:0/15:0)||PC(10:0/24:0)||PC(11:0/23:0)||PC(12:0/22:0)||PC(13:0/21:0)||PC(14:0/20:0)||PC(15:0/19:0)||PC(16:0/18:0)…	HMDB0007878||HMDB0007970||HMDB0008034||HMDB0008262||HMDB0008907||HMDB0009483||HMDB0112975||HMDB0112990||HMDB0113046||HMDB0113282||HMDB0113508||HMDB0113924||HMDB0114183||LMGP01010400||LMGP01010420||LMGP01010446||LMGP01010466||LMGP01010505||LMGP01010545||LMGP01010573||LMGP01010707||LMGP01010742||LMGP01010972||LMGP01011000||LMGP01011064||LMGP01011082||LMGP02010067||LMGP02010344||LMGP02010469||LMGP02…
822.601	[M+Na-2H]-	C45H88NO8P	PC(15:0/22:1(13Z))||PC(22:1(13Z)/15:0)||PE(16:0/24:1(15Z))||PE(16:1(9Z)/24:0)||PE(18:0/22:1(13Z))||PE(18:1(11Z)/22:0)||PE(18:1(9Z)/22:0)||PE(20:0/20:1(11Z))||PE(20:1(11Z)/20:0)||PE(22:0/18:1(11Z))||PE(22:0/18:1(9Z))||PE(22:1(13Z)/18:0)||PE(24:0/16:1(9Z))||PE(24:1(15Z)/16:0)||PE-NMe(15:0/24:1(15Z))||PE-NMe(24:1(15Z)/15:0)||PE-NMe2(14:0/24:1(15Z))||PE-NMe2(14:1(9Z)/24:0)||PE-NMe2(16:0/22:1(13Z))||P…	HMDB0007952||HMDB0008560||HMDB0008948||HMDB0008980||HMDB0009007||HMDB0009039||HMDB0009072||HMDB0009230||HMDB0009262||HMDB0009487||HMDB0009488||HMDB0009519||HMDB0009716||HMDB0009748||HMDB0113038||HMDB0113730||HMDB0113898||HMDB0113916||HMDB0113954||HMDB0113976||HMDB0113995||HMDB0114021||HMDB0114048||HMDB0114187||HMDB0114188||HMDB0114215||HMDB0114414||HMDB0114440||HMDB0114605||HMDB0114631||LMGP01011…	1.57715	1.41308
	[M-H]-	C47H86NO8P	PE(18:3(6Z,9Z,12Z)/24:1(15Z))||PE(18:3(9Z,12Z,15Z)/24:1(15Z))||PE(18:4(6Z,9Z,12Z,15Z)/24:0)||PE(20:0/22:4(7Z,10Z,13Z,16Z))||PE(20:2(11Z,14Z)/22:2(13Z,16Z))||PE(20:3(5Z,8Z,11Z)/22:1(13Z))||PE(20:3(8Z,11Z,14Z)/22:1(13Z))||PE(20:4(5Z,8Z,11Z,14Z)/22:0)||PE(20:4(8Z,11Z,14Z,17Z)/22:0)||PE(22:0/20:4(5Z,8Z,11Z,14Z))||PE(22:0/20:4(8Z,11Z,14Z,17Z))||PE(22:1(13Z)/20:3(5Z,8Z,11Z))||PE(22:1(13Z)/20:3(8Z,11Z,1…	HMDB0009146||HMDB0009179||HMDB0009211||HMDB0009240||HMDB0009305||HMDB0009337||HMDB0009370||HMDB0009402||HMDB0009435||HMDB0009498||HMDB0009499||HMDB0009529||HMDB0009530||HMDB0009561||HMDB0009592||HMDB0009723||HMDB0009754||HMDB0009755||HMDB0114005||HMDB0114087||HMDB0114115||HMDB0114144||HMDB0114172||HMDB0114198||HMDB0114199||HMDB0114225||HMDB0114226||HMDB0114253||HMDB0114281||HMDB0114309||HMDB01143…
	[M+K-2H]-	C45H90N2O6P	SM(d16:1/24:1(15Z))	HMDB0011694
841.501	[M+Cl]-	C42H79O12P	PI(O-16:0/17:2(9Z,12Z))||PI(P-16:0/17:1(9Z))||PI(P-18:0/15:1(9Z))	LMGP06020010||LMGP06030011||LMGP06030034||HMDB0116604||HMDB0116613||HMDB0116742||LMGP04010044||LMGP04010839	1.68771	1.29854
	[M-H]-	C48H75O10P	PG(22:6(4Z,7Z,10Z,13Z,16Z,19Z)/20:4(8Z,11Z,14Z,17Z))||PG(20:4(5Z,8Z,11Z,14Z)/22:6(4Z,7Z,10Z,13Z,16Z,19Z))||PG(22:6(4Z,7Z,10Z,13Z,16Z,19Z)/20:4(5Z,8Z,11Z,14Z))||PG(20:4(5Z,8Z,11Z,14Z)/22:6(4Z,7Z,10Z,13Z,16Z,19Z))||PG(22:6(4Z,7Z,10Z,13Z,16Z,19Z)/20:4(5Z,8Z,11Z,14Z))	HMDB0116604||HMDB0116613||HMDB0116742||LMGP04010044||LMGP04010839
	[M+Na-2H]-	C46H77O10P	PG(18:1(11Z)/22:6(4Z,7Z,10Z,13Z,16Z,19Z))||PG(18:1(9Z)/22:6(4Z,7Z,10Z,13Z,16Z,19Z))||PG(18:2(9Z,12Z)/22:5(4Z,7Z,10Z,13Z,16Z))||PG(18:2(9Z,12Z)/22:5(7Z,10Z,13Z,16Z,19Z))||PG(18:3(6Z,9Z,12Z)/22:4(7Z,10Z,13Z,16Z))||PG(18:3(9Z,12Z,15Z)/22:4(7Z,10Z,13Z,16Z))||PG(20:4(5Z,8Z,11Z,14Z)/20:3(5Z,8Z,11Z))||PG(20:4(5Z,8Z,11Z,14Z)/20:3(8Z,11Z,14Z))||PG(20:4(8Z,11Z,14Z,17Z)/20:3(5Z,8Z,11Z))||PG(20:4(8Z,11Z,14Z,…	HMDB0010629||HMDB0010644||HMDB0010657||HMDB0010658||HMDB0010671||HMDB0010686||HMDB0116587||HMDB0116588||HMDB0116594||HMDB0116595||HMDB0116598||HMDB0116599||HMDB0116632||HMDB0116633||LMGP04010043||LMGP04010395||LMGP04010423||LMGP04010582||LMGP04010612||LMGP04010641||LMGP04010668||LMGP04010801||LMGP04010802||LMGP04010828
842.59	[M+Hac-H]-	C44H82NO8P	PC(14:1(9Z)/22:2(13Z,16Z))||PC(16:0/20:3(5Z,8Z,11Z))||PC(16:0/20:3(8Z,11Z,14Z))||PC(16:1(9Z)/20:2(11Z,14Z))||PC(18:0/18:3(6Z,9Z,12Z))||PC(18:0/18:3(9Z,12Z,15Z))||PC(18:1(11Z)/18:2(9Z,12Z))||PC(18:1(9Z)/18:2(9Z,12Z))||PC(18:2(9Z,12Z)/18:1(11Z))||PC(18:2(9Z,12Z)/18:1(9Z))||PC(18:3(6Z,9Z,12Z)/18:0)||PC(18:3(9Z,12Z,15Z)/18:0)||PC(20:2(11Z,14Z)/16:1(9Z))||PC(20:3(5Z,8Z,11Z)/16:0)||PC(20:3(8Z,11Z,14Z)/…	HMDB0007921||HMDB0007980||HMDB0007981||HMDB0008012||HMDB0008040||HMDB0008041||HMDB0008072||HMDB0008105||HMDB0008136||HMDB0008137||HMDB0008168||HMDB0008201||HMDB0008332||HMDB0008364||HMDB0008397||HMDB0008591||HMDB0113077||HMDB0113096||HMDB0113097||HMDB0113122||HMDB0113149||HMDB0113177||HMDB0113204||HMDB0113233||HMDB0113288||HMDB0113289||HMDB0113316||HMDB0113343||HMDB0113344||HMDB0113371||HMDB01133…	1.4169	1.26845
	[M-H]-	C46H86NO10P	PS(16:1(9Z)/24:1(15Z))||PS(18:0/22:2(13Z,16Z))||PS(18:1(11Z)/22:1(13Z))||PS(18:1(9Z)/22:1(13Z))||PS(18:2(9Z,12Z)/22:0)||PS(20:0/20:2(11Z,14Z))||PS(20:1(11Z)/20:1(11Z))||PS(20:2(11Z,14Z)/20:0)||PS(22:0/18:2(9Z,12Z))||PS(22:1(13Z)/18:1(11Z))||PS(22:1(13Z)/18:1(9Z))||PS(22:2(13Z,16Z)/18:0)||PS(24:1(15Z)/16:1(9Z))||PS(18:0/22:2(13Z,16Z))||PS(18:1(9Z)/22:1(11Z))||PS(18:2(9Z,12Z)/22:0)||PS(20:2(11Z,14Z…	HMDB0112371||HMDB0112381||HMDB0112401||HMDB0112418||HMDB0112435||HMDB0112525||HMDB0112552||HMDB0112578||HMDB0112715||HMDB0112742||HMDB0112743||HMDB0112766||HMDB0112914||LMGP03010321||LMGP03010337||LMGP03010362||LMGP03010577||LMGP03010710||LMGP03010737||LMGP03010767||LMGP03010860||LMGP03010947
847.625	[M+K-2H]-	C52H90O6	TG(14:0/15:0/20:5(5Z,8Z,11Z,14Z,17Z))||TG(14:0/20:5(5Z,8Z,11Z,14Z,17Z)/15:0)||TG(15:0/14:0/20:5(5Z,8Z,11Z,14Z,17Z))||TG(15:0/14:1(9Z)/20:4(5Z,8Z,11Z,14Z))||TG(15:0/14:1(9Z)/20:4(8Z,11Z,14Z,17Z))||TG(15:0/16:1(9Z)/18:4(6Z,9Z,12Z,15Z))||TG(15:0/20:4(5Z,8Z,11Z,14Z)/14:1(9Z))||TG(15:0/18:4(6Z,9Z,12Z,15Z)/16:1(9Z))||TG(15:0/20:4(8Z,11Z,14Z,17Z)/14:1(9Z))||TG(14:1(9Z)/15:0/20:4(5Z,8Z,11Z,14Z))||TG(14:1…	HMDB0042117||HMDB0042842||HMDB0042985||HMDB0043181||HMDB0043187||HMDB0043215||HMDB0043517||HMDB0043663||HMDB0043691||HMDB0047759||HMDB0047765||HMDB0048451||LMGL03012958||LMGL03013293||LMGL03013319||LMGL03013387||LMGL03013409||LMGL03013430||LMGL03013537||LMGL03013700||LMGL03013728||LMGL03013803||LMGL03013827||LMGL03013930||LMGL03013947||LMGL03013948||LMGL03014185||LMGL03014211||LMGL03014302||LMGL0…	1.93902	1.61502
	[M+Cl]-	C51H88O7	Isofucosterol 3-O-[6-O-Hexadecanoyl-b-D-glucopyranoside]||DG(13D5/13D5/0:0)||18:1-Glc-cholesterol||16:0-Glc-Stigmasterol||16:1-Glc-Sitosterol	||HMDB0032811||HMDB0116409||LMST01010374||LMST01040210||LMST01040214
849.544	[M+Cl]-	C45H83O10P	PG(17:1(9Z)/22:2(13Z,16Z))||PG(17:2(9Z,12Z)/22:1(11Z))||PG(18:3(6Z,9Z,12Z)/21:0)||PG(18:3(9Z,12Z,15Z)/21:0)||PG(19:0/20:3(8Z,11Z,14Z))||PG(19:1(9Z)/20:2(11Z,14Z))||PG(20:2(11Z,14Z)/19:1(9Z))||PG(20:3(8Z,11Z,14Z)/19:0)||PG(21:0/18:3(6Z,9Z,12Z))||PG(21:0/18:3(9Z,12Z,15Z))||PG(22:1(11Z)/17:2(9Z,12Z))||PG(22:2(13Z,16Z)/17:1(9Z))||PG(17:1(9Z)/22:2(13Z,16Z))||PG(17:2(9Z,12Z)/22:1(11Z))||PG(18:3(6Z,9Z,1…	LMGP04010275||LMGP04010304||LMGP04010391||LMGP04010419||LMGP04010471||LMGP04010501||LMGP04010576||LMGP04010606||LMGP04010687||LMGP04010688||LMGP04010735||LMGP04010765||LMGP04010275||LMGP04010304||LMGP04010391||LMGP04010419||LMGP04010471||LMGP04010501||LMGP04010576||LMGP04010606||LMGP04010687||LMGP04010688||LMGP04010735||LMGP04010765||LMGP04010275||LMGP04010304||LMGP04010391||LMGP04010419||LMGP040…	1.57852	1.02148
	[M+K-2H]-	C46H85O9P	PG(O-18:0/22:4(7Z,10Z,13Z,16Z))||PG(O-20:0/20:4(5Z,8Z,11Z,14Z))||PG(P-20:0/20:3(8Z,11Z,14Z))	LMGP04020040||LMGP04020063||LMGP04030078
849.66	[M+Na-2H]-	C52H92O7	18:0-Glc-Campesterol	LMST01031128	1.89682	1.19489
	[M+Cl]-	C54H90O7	20:3-Glc-Campesterol	LMST01031139
	[M+Cl]-	C47H95N2O6P	SM(d18:0/24:1(15Z))||SM(d18:1/24:0)||SM(d18:0/24:1(15Z))	HMDB0012095||LMSP03010008||LMSP03010023
849.753	[M+Hac-H]-	C51H98O5	DG(24:0/24:1(15Z)/0:0)||DG(24:1(15Z)/24:0/0:0)||TG(14:0/16:1(9Z)/o-18:0)||TG(14:0/o-18:0/16:1(9Z))||TG(16:0/14:1(9Z)/o-18:0)||TG(16:0/o-18:0/14:1(9Z))||TG(14:1(9Z)/16:0/o-18:0)||TG(16:1(9Z)/14:0/o-18:0)||DG(24:0/0:0/24:1n9)	HMDB0007819||HMDB0007847||HMDB0042330||HMDB0042939||HMDB0044052||HMDB0044646||HMDB0047792||HMDB0048434||HMDB0056119	1.00673	1.08614
850.595	[M+Na-2H]-	C46H88NO9P	PS(O-18:0/22:2(13Z,16Z))||PS(O-20:0/20:2(11Z,14Z))||PS(P-18:0/22:1(11Z))||PS(P-20:0/20:1(11Z))	LMGP03020039||LMGP03020061||LMGP03030053||LMGP03030076	1.44018	1.35977
	[M-H]-	C48H86NO9P	PS(P-20:0/22:4(7Z,10Z,13Z,16Z))	LMGP03030085
	[M+Hac-H]-	C46H82NO7P	PC(20:4(5Z,8Z,11Z,14Z)/P-18:1(11Z))||PC(20:4(5Z,8Z,11Z,14Z)/P-18:1(9Z))||PC(20:4(8Z,11Z,14Z,17Z)/P-18:1(11Z))||PC(20:4(8Z,11Z,14Z,17Z)/P-18:1(9Z))||PC(20:5(5Z,8Z,11Z,14Z,17Z)/P-18:0)||PC(22:5(4Z,7Z,10Z,13Z,16Z)/P-16:0)||PC(22:5(7Z,10Z,13Z,16Z,19Z)/P-16:0)||PC(P-16:0/22:5(4Z,7Z,10Z,13Z,16Z))||PC(P-16:0/22:5(7Z,10Z,13Z,16Z,19Z))||PC(P-18:0/20:5(5Z,8Z,11Z,14Z,17Z))||PC(P-18:1(11Z)/20:4(5Z,8Z,11Z,14Z…	LMGP03030085
852.574	[M+Na-2H]-	C45H86NO10P	PS(15:0/24:1(15Z))||PS(24:1(15Z)/15:0)||PS(17:0/22:1(11Z))||PS(17:1(9Z)/22:0)||PS(18:1(9Z)/21:0)||PS(19:0/20:1(11Z))||PS(19:1(9Z)/20:0)||PS(20:0/19:1(9Z))||PS(20:1(11Z)/19:0)||PS(21:0/18:1(9Z))||PS(22:0/17:1(9Z))||PS(22:1(11Z)/17:0)||PS(15:0/24:1(15Z))||PS(24:1(15Z)/15:0)||PS(17:0/22:1(11Z))||PS(17:1(9Z)/22:0)||PS(18:1(9Z)/21:0)||PS(19:0/20:1(11Z))||PS(19:1(9Z)/20:0)||PS(20:0/19:1(9Z))||PS(20:1(1…	HMDB0112341||HMDB0112912||LMGP03010245||LMGP03010273||LMGP03010336||LMGP03010469||LMGP03010499||LMGP03010521||LMGP03010545||LMGP03010685||LMGP03010708||LMGP03010733||HMDB0112341||HMDB0112912||LMGP03010245||LMGP03010273||LMGP03010336||LMGP03010469||LMGP03010499||LMGP03010521||LMGP03010545||LMGP03010685||LMGP03010708||LMGP03010733	1.31143	1.34213
	[M+Hac-H]-	C45H80NO8P	PC(15:0/22:5(4Z,7Z,10Z,13Z,16Z))||PC(15:0/22:5(7Z,10Z,13Z,16Z,19Z))||PC(22:5(4Z,7Z,10Z,13Z,16Z)/15:0)||PC(22:5(7Z,10Z,13Z,16Z,19Z)/15:0)||PE(18:0/22:5(4Z,7Z,10Z,13Z,16Z))||PE(18:0/22:5(7Z,10Z,13Z,16Z,19Z))||PE(18:1(11Z)/22:4(7Z,10Z,13Z,16Z))||PE(18:1(9Z)/22:4(7Z,10Z,13Z,16Z))||PE(18:3(6Z,9Z,12Z)/22:2(13Z,16Z))||PE(18:3(9Z,12Z,15Z)/22:2(13Z,16Z))||PE(18:4(6Z,9Z,12Z,15Z)/22:1(13Z))||PE(20:0/20:5(5Z…	HMDB0007956||HMDB0007957||HMDB0008658||HMDB0008691||HMDB0009010||HMDB0009011||HMDB0009042||HMDB0009075||HMDB0009140||HMDB0009173||HMDB0009205||HMDB0009236||HMDB0009267||HMDB0009268||HMDB0009298||HMDB0009299||HMDB0009330||HMDB0009363||HMDB0009395||HMDB0009428||HMDB0009460||HMDB0009525||HMDB0009556||HMDB0009557||HMDB0009586||HMDB0009587||HMDB0009618||HMDB0009651||HMDB0113957||HMDB0113958||HMDB01139…
	[M-H]-	C47H84NO10P	PS(19:0/22:4(7Z,10Z,13Z,16Z))||PS(20:4(5Z,8Z,11Z,14Z)/21:0)||PS(21:0/20:4(5Z,8Z,11Z,14Z))||PS(22:4(7Z,10Z,13Z,16Z)/19:0)	LMGP03010478||LMGP03010643||LMGP03010696||LMGP03010804
854.589	[M-H]-	C47H86NO10P	PS(19:1(9Z)/22:2(13Z,16Z))||PS(20:3(8Z,11Z,14Z)/21:0)||PS(21:0/20:3(8Z,11Z,14Z))||PS(22:2(13Z,16Z)/19:1(9Z))||PS(19:1(9Z)/22:2(13Z,16Z))||PS(20:3(8Z,11Z,14Z)/21:0)||PS(21:0/20:3(8Z,11Z,14Z))||PS(22:2(13Z,16Z)/19:1(9Z))	LMGP03010508||LMGP03010614||LMGP03010695||LMGP03010774||LMGP03010508||LMGP03010614||LMGP03010695||LMGP03010774	1.3282	1.63612
	[M+Hac-H]-	C45H82NO8P	1-Octadecanoyl-2-(7Z,10Z,13Z,16Z-docosatetraenoyl)-sn-glycero-3-phosphoethanolamine||PC(15:0/22:4(7Z,10Z,13Z,16Z))||PC(22:4(7Z,10Z,13Z,16Z)/15:0)||PE(18:0/22:4(7Z,10Z,13Z,16Z))||PE(18:2(9Z,12Z)/22:2(13Z,16Z))||PE(18:3(6Z,9Z,12Z)/22:1(13Z))||PE(18:3(9Z,12Z,15Z)/22:1(13Z))||PE(18:4(6Z,9Z,12Z,15Z)/22:0)||PE(20:0/20:4(5Z,8Z,11Z,14Z))||PE(20:0/20:4(8Z,11Z,14Z,17Z))||PE(20:1(11Z)/20:3(5Z,8Z,11Z))||PE(2…	C21481||HMDB0007955||HMDB0008625||HMDB0009009||HMDB0009107||HMDB0009139||HMDB0009172||HMDB0009204||HMDB0009234||HMDB0009235||HMDB0009265||HMDB0009266||HMDB0009297||HMDB0009329||HMDB0009362||HMDB0009394||HMDB0009427||HMDB0009492||HMDB0009523||HMDB0009524||HMDB0009555||HMDB0009585||HMDB0113956||HMDB0113999||HMDB0114000||HMDB0114024||HMDB0114025||HMDB0114051||HMDB0114052||HMDB0114079||HMDB0114107||H…
	[M+Na-2H]-	C45H88NO10P	PS(15:0/24:0)||PS(24:0/15:0)||PS(17:0/22:0)||PS(18:0/21:0)||PS(19:0/20:0)||PS(20:0/19:0)||PS(22:0/17:0)||PS(21:0/18:0)	HMDB0112340||HMDB0112883||LMGP03010244||LMGP03010319||LMGP03010468||LMGP03010520||LMGP03010707||LMGP03010852
865.501	[M+Na-2H]-	C41H82O13P2	PGP(a-13:0/i-22:0)||PGP(i-13:0/i-22:0)||PG(22:6(4Z,7Z,10Z,13Z,16Z,19Z)/20:3(5Z,8Z,11Z))||PG(22:6(4Z,7Z,10Z,13Z,16Z,19Z)/20:3(8Z,11Z,14Z))||PG(20:4(5Z,8Z,11Z,14Z)/22:5(4Z,7Z,10Z,13Z,16Z))||PG(20:4(5Z,8Z,11Z,14Z)/22:5(7Z,10Z,13Z,16Z,19Z))||PG(22:5(7Z,10Z,13Z,16Z,19Z)/20:4(5Z,8Z,11Z,14Z))||PG(22:5(4Z,7Z,10Z,13Z,16Z)/20:4(5Z,8Z,11Z,14Z))||PG(20:3(8Z,11Z,14Z)/22:6(4Z,7Z,10Z,13Z,16Z,19Z))||PG(20:5(5Z,8…	HMDB0116528||HMDB0116564||HMDB0116602||HMDB0116603||HMDB0116611||HMDB0116612||HMDB0116626||HMDB0116744||LMGP04010619||LMGP04010676||LMGP04010811||LMGP04010838	1.07086	1.26794
	[M-H]-	C50H75O10P	PG(22:6(4Z,7Z,10Z,13Z,16Z,19Z)/22:6(4Z,7Z,10Z,13Z,16Z,19Z))||PG(22:6(4Z,7Z,10Z,13Z,16Z,19Z)/22:6(4Z,7Z,10Z,13Z,16Z,19Z))	HMDB0116605||LMGP04010977
865.579	[M-H]-	C45H87O13P	PI(16:0/20:0)||PI(18:0/18:0)||PI(20:0/16:0)||PI(18:0/18:0)||PI(17:0/19:0)||PI(19:0/17:0)||PI(21:0/15:0)||PI(22:0/14:0)||PI(20:0/16:0)||PI(15:0/21:0)||PI(14:0/22:0)||PI(16:0/20:0)||Glc-GP(18:0/18:0)	HMDB0009785||HMDB0009808||HMDB0009866||LMGP06010008||LMGP06010205||LMGP06010427||LMGP06010647||LMGP06010817||LMGP06010833||LMGP06010883||LMGP06010893||LMGP06010942||LMGP14010003	1.24811	1.71252
867.594	[M+K-2H]-	C54H86O6	TG(15:1(9Z)/18:4(6Z,9Z,12Z,15Z)/18:4(6Z,9Z,12Z,15Z))[iso3]||TG(13:0/18:4(6Z,9Z,12Z,15Z)/20:5(5Z,8Z,11Z,14Z,17Z))[iso6]||TG(15:1(9Z)/18:4(6Z,9Z,12Z,15Z)/18:4(6Z,9Z,12Z,15Z))[iso3]||TG(13:0/18:4(6Z,9Z,12Z,15Z)/20:5(5Z,8Z,11Z,14Z,17Z))[iso6]||TG(15:1(9Z)/18:4(6Z,9Z,12Z,15Z)/18:4(6Z,9Z,12Z,15Z))[iso3]||TG(13:0/18:4(6Z,9Z,12Z,15Z)/20:5(5Z,8Z,11Z,14Z,17Z))[iso6]	LMGL03012964||LMGL03014008||LMGL03012964||LMGL03014008||LMGL03012964||LMGL03014008	1.79643	1.48713
868.606	[M+Na-2H]-	C46H90NO10P	PS(16:0/24:0)||PS(18:0/22:0)||PS(20:0/20:0)||PS(22:0/18:0)||PS(24:0/16:0)||PS(19:0/21:0)||PS(21:0/19:0)||PS(22:0/18:0)||PS(20:0/20:0)||PS(18:0/22:0)||PS(18:2(9Z,12Z)/24:1(15Z))||PS(18:3(6Z,9Z,12Z)/24:0)||PS(18:3(9Z,12Z,15Z)/24:0)||PS(20:1(11Z)/22:2(13Z,16Z))||PS(20:2(11Z,14Z)/22:1(13Z))||PS(20:3(5Z,8Z,11Z)/22:0)||PS(20:3(8Z,11Z,14Z)/22:0)||PS(22:0/20:3(5Z,8Z,11Z))||PS(22:0/20:3(8Z,11Z,14Z))||PS(2…	HMDB0112355||HMDB0112379||HMDB0112523||HMDB0112712||HMDB0112884||LMGP03010474||LMGP03010690||LMGP03010847||LMGP03010863||LMGP03010975||HMDB0112442||HMDB0112466||HMDB0112483||HMDB0112560||HMDB0112586||HMDB0112613||HMDB0112630||HMDB0112722||HMDB0112723||HMDB0112749||HMDB0112774||HMDB0112890||HMDB0112891||HMDB0112918||LMGP03010555||LMGP03010585||LMGP03010615||LMGP03010718||LMGP03010746||LMGP03010776…	2.08438	1.57566
	[M+Hac-H]-	C46H84NO8P	PC(16:0/22:4(7Z,10Z,13Z,16Z))||PC(18:0/20:4(5Z,8Z,11Z,14Z))||PC(18:0/20:4(8Z,11Z,14Z,17Z))||PC(18:1(11Z)/20:3(5Z,8Z,11Z))||PC(18:1(11Z)/20:3(8Z,11Z,14Z))||PC(18:1(9Z)/20:3(5Z,8Z,11Z))||PC(18:1(9Z)/20:3(8Z,11Z,14Z))||PC(18:2(9Z,12Z)/20:2(11Z,14Z))||PC(18:3(6Z,9Z,12Z)/20:1(11Z))||PC(18:3(9Z,12Z,15Z)/20:1(11Z))||PC(18:4(6Z,9Z,12Z,15Z)/20:0)||PC(20:0/18:4(6Z,9Z,12Z,15Z))||PC(20:1(11Z)/18:3(6Z,9Z,12Z)…	HMDB0007988||HMDB0008048||HMDB0008049||HMDB0008079||HMDB0008080||HMDB0008112||HMDB0008113||HMDB0008145||HMDB0008176||HMDB0008209||HMDB0008241||HMDB0008273||HMDB0008304||HMDB0008305||HMDB0008336||HMDB0008367||HMDB0008368||HMDB0008400||HMDB0008401||HMDB0008431||HMDB0008464||HMDB0008626||HMDB0113104||HMDB0113186||HMDB0113213||HMDB0113242||HMDB0113270||HMDB0113296||HMDB0113297||HMDB0113323||HMDB01133…
871.533	[M-H]-	C46H81O13P	PI(17:0/20:4(5Z,8Z,11Z,14Z))||PI(15:0/22:4(7Z,10Z,13Z,16Z))||PI(17:1(9Z)/20:3(8Z,11Z,14Z))||PI(17:2(9Z,12Z)/20:2(11Z,14Z))||PI(18:3(6Z,9Z,12Z)/19:1(9Z))||PI(18:3(9Z,12Z,15Z)/19:1(9Z))||PI(18:4(6Z,9Z,12Z,15Z)/19:0)||PI(19:0/18:4(6Z,9Z,12Z,15Z))||PI(19:1(9Z)/18:3(6Z,9Z,12Z))||PI(19:1(9Z)/18:3(9Z,12Z,15Z))||PI(20:2(11Z,14Z)/17:2(9Z,12Z))||PI(20:3(8Z,11Z,14Z)/17:1(9Z))||PI(20:4(5Z,8Z,11Z,14Z)/17:0)||…	LMGP06010004||LMGP06010127||LMGP06010237||LMGP06010266||LMGP06010352||LMGP06010380||LMGP06010410||LMGP06010434||LMGP06010462||LMGP06010463||LMGP06010536||LMGP06010566||LMGP06010595||LMGP06010760	1.34481	1.54248
	[M+Na-2H]-	C44H83O13P	PI(13:0/22:1(11Z))||PI(14:1(9Z)/21:0)||PI(15:0/20:1(11Z))||PI(15:1(9Z)/20:0)||PI(16:0/19:1(9Z))||PI(16:1(9Z)/19:0)||PI(17:1(9Z)/18:0)||PI(18:0/17:1(9Z))||PI(18:1(9Z)/17:0)||PI(19:0/16:1(9Z))||PI(19:1(9Z)/16:0)||PI(20:0/15:1(9Z))||PI(20:1(11Z)/15:0)||PI(21:0/14:1(9Z))||PI(22:1(11Z)/13:0)||PI(17:0/18:1(9Z))	LMGP06010057||LMGP06010101||LMGP06010119||LMGP06010148||LMGP06010164||LMGP06010182||LMGP06010226||LMGP06010281||LMGP06010295||LMGP06010426||LMGP06010454||LMGP06010481||LMGP06010500||LMGP06010646||LMGP06010695||LMGP06010864
871.689	[M+Hac-H]-	C47H93N2O6P	SM(d18:1/24:1(15Z))||SM(d18:1/24:1(15Z))||SM(d18:2/24:0)	HMDB0012107||LMSP03010007||LMSP03010081	1.84055	1.49443
874.533	[M+Cl]-	C46H82NO10P	PS(18:0/22:4(7Z,10Z,13Z,16Z))||PS(18:2(9Z,12Z)/22:2(13Z,16Z))||PS(18:3(6Z,9Z,12Z)/22:1(13Z))||PS(18:3(9Z,12Z,15Z)/22:1(13Z))||PS(18:4(6Z,9Z,12Z,15Z)/22:0)||PS(20:0/20:4(5Z,8Z,11Z,14Z))||PS(20:0/20:4(8Z,11Z,14Z,17Z))||PS(20:1(11Z)/20:3(5Z,8Z,11Z))||PS(20:1(11Z)/20:3(8Z,11Z,14Z))||PS(20:2(11Z,14Z)/20:2(11Z,14Z))||PS(20:3(5Z,8Z,11Z)/20:1(11Z))||PS(20:3(8Z,11Z,14Z)/20:1(11Z))||PS(20:4(5Z,8Z,11Z,14Z)/…	HMDB0112382||HMDB0112437||HMDB0112461||HMDB0112478||HMDB0112504||HMDB0112528||HMDB0112529||HMDB0112554||HMDB0112555||HMDB0112580||HMDB0112606||HMDB0112626||HMDB0112640||HMDB0112665||HMDB0112718||HMDB0112745||HMDB0112746||HMDB0112769||HMDB0112793||LMGP03010364||LMGP03010393||LMGP03010421||LMGP03010451||LMGP03010549||LMGP03010579||LMGP03010609||LMGP03010638||LMGP03010713||LMGP03010739||LMGP03010740…	1.46154	1.06139
	[M+Na-2H]-	C50H80NO8P	PC(20:4(5Z,8Z,11Z,14Z)/22:6(4Z,7Z,10Z,13Z,16Z,19Z))||PC(20:4(8Z,11Z,14Z,17Z)/22:6(4Z,7Z,10Z,13Z,16Z,19Z))||PC(20:5(5Z,8Z,11Z,14Z,17Z)/22:5(4Z,7Z,10Z,13Z,16Z))||PC(20:5(5Z,8Z,11Z,14Z,17Z)/22:5(7Z,10Z,13Z,16Z,19Z))||PC(22:5(4Z,7Z,10Z,13Z,16Z)/20:5(5Z,8Z,11Z,14Z,17Z))||PC(22:5(7Z,10Z,13Z,16Z,19Z)/20:5(5Z,8Z,11Z,14Z,17Z))||PC(22:6(4Z,7Z,10Z,13Z,16Z,19Z)/20:4(5Z,8Z,11Z,14Z))||PC(22:6(4Z,7Z,10Z,13Z,16Z…	HMDB0008452||HMDB0008485||HMDB0008516||HMDB0008517||HMDB0008675||HMDB0008708||HMDB0008739||HMDB0008740||HMDB0113641||HMDB0113642||HMDB0113669||HMDB0113670||HMDB0113695||HMDB0116732||LMGP01011058||LMGP01011925||LMGP01012119
879.549	[M+K-2H]-	C47H87O10P	PG(19:1(9Z)/22:2(13Z,16Z))||PG(20:3(8Z,11Z,14Z)/21:0)||PG(21:0/20:3(8Z,11Z,14Z))||PG(22:2(13Z,16Z)/19:1(9Z))	LMGP04010508||LMGP04010614||LMGP04010695||LMGP04010774	1.27588	1.0518
883.533	[M+Na-2H]-	C45H83O13P	PI(16:0/20:2(11Z,14Z))||PI(18:0/18:2(9Z,12Z))||PI(18:1(11Z)/18:1(11Z))||PI(18:1(11Z)/18:1(9Z))||PI(18:1(9Z)/18:1(11Z))||PI(18:1(9Z)/18:1(9Z))||PI(18:2(9Z,12Z)/18:0)||PI(20:2(11Z,14Z)/16:0)||PI(14:0/22:2(13Z,16Z))||PI(14:1(9Z)/22:1(11Z))||PI(16:0/20:2(11Z,14Z))||PI(16:1(9Z)/20:1(11Z))||PI(17:1(9Z)/19:1(9Z))||PI(17:2(9Z,12Z)/19:0)||PI(19:0/17:2(9Z,12Z))||PI(19:1(9Z)/17:1(9Z))||PI(20:1(11Z)/16:1(9Z)…	HMDB0009786||HMDB0009809||HMDB0009824||HMDB0009825||HMDB0009836||HMDB0009837||HMDB0009847||HMDB0009875||LMGP06010075||LMGP06010103||LMGP06010165||LMGP06010185||LMGP06010233||LMGP06010262||LMGP06010429||LMGP06010457||LMGP06010503||LMGP06010532||LMGP06010697||LMGP06010727||LMGP06010846||LMGP06010956||HMDB0009786||HMDB0009809||HMDB0009824||HMDB0009825||HMDB0009836||HMDB0009837||HMDB0009847||HMDB0009…	1.6616	1.87
	[M-H]-	C47H81O13P	PI(16:0/22:5(4Z,7Z,10Z,13Z,16Z))||PI(16:0/22:5(7Z,10Z,13Z,16Z,19Z))||PI(16:2(9Z,12Z)/22:3(10Z,13Z,16Z))||PI(18:1(11Z)/20:4(5Z,8Z,11Z,14Z))||PI(18:1(11Z)/20:4(8Z,11Z,14Z,17Z))||PI(18:1(9Z)/20:4(5Z,8Z,11Z,14Z))||PI(18:1(9Z)/20:4(8Z,11Z,14Z,17Z))||PI(18:2(9Z,12Z)/20:3(5Z,8Z,11Z))||PI(18:2(9Z,12Z)/20:3(8Z,11Z,14Z))||PI(20:3(5Z,8Z,11Z)/18:2(9Z,12Z))||PI(20:3(8Z,11Z,14Z)/18:2(9Z,12Z))||PI(20:4(5Z,8Z,11…	HMDB0009795||HMDB0009796||HMDB0009804||HMDB0009832||HMDB0009833||HMDB0009844||HMDB0009845||HMDB0009854||HMDB0009855||HMDB0009883||HMDB0009890||HMDB0009895||HMDB0009896||HMDB0009901||HMDB0009902||HMDB0009908||HMDB0009916||HMDB0009918||HMDB0062586||LMGP06010193||LMGP06010327||LMGP06010355||LMGP06010383||LMGP06010413||LMGP06010512||LMGP06010540||LMGP06010541||LMGP06010570||LMGP06010599||LMGP06010628…
885.548	[M-H]-	C47H83O13P	PI(16:0/22:4(10Z,13Z,16Z,19Z))||PI(16:0/22:4(7Z,10Z,13Z,16Z))||PI(18:0/20:4(5Z,8Z,11Z,14Z))||PI(18:0/20:4(8Z,11Z,14Z,17Z))||PI(18:1(11Z)/20:3(5Z,8Z,11Z))||PI(18:1(11Z)/20:3(8Z,11Z,14Z))||PI(18:1(9Z)/20:3(5Z,8Z,11Z))||PI(18:1(9Z)/20:3(8Z,11Z,14Z))||PI(18:2(9Z,12Z)/20:2(11Z,14Z))||PI(20:2(11Z,14Z)/18:2(9Z,12Z))||PI(20:3(5Z,8Z,11Z)/18:1(11Z))||PI(20:3(5Z,8Z,11Z)/18:1(9Z))||PI(20:3(8Z,11Z,14Z)/18:1(1…	HMDB0009793||HMDB0009794||HMDB0009815||HMDB0009816||HMDB0009830||HMDB0009831||HMDB0009842||HMDB0009843||HMDB0009853||HMDB0009877||HMDB0009881||HMDB0009882||HMDB0009888||HMDB0009889||HMDB0009894||HMDB0009900||HMDB0009912||HMDB0009914||LMGP06010010||LMGP06010303||LMGP06010326||LMGP06010354||LMGP06010382||LMGP06010412||LMGP06010510||LMGP06010511||LMGP06010539||LMGP06010569||LMGP06010598||LMGP0601076…	1.58413	1.19372
	[M+Na-2H]-	C45H85O13P	PI(14:0/22:1(11Z))||PI(14:1(9Z)/22:0)||PI(15:1(9Z)/21:0)||PI(16:1(9Z)/20:0)||PI(17:0/19:1(9Z))||PI(17:1(9Z)/19:0)||PI(19:0/17:1(9Z))||PI(19:1(9Z)/17:0)||PI(20:0/16:1(9Z))||PI(20:1(11Z)/16:0)||PI(21:0/15:1(9Z))||PI(22:0/14:1(9Z))||PI(22:1(11Z)/14:0)||PI(18:1(9Z)/18:0)||PI(16:0/20:1(11Z))||PI(18:0/18:1(9Z))	LMGP06010074||LMGP06010102||LMGP06010154||LMGP06010184||LMGP06010206||LMGP06010232||LMGP06010428||LMGP06010456||LMGP06010482||LMGP06010502||LMGP06010648||LMGP06010671||LMGP06010696||LMGP06010932||LMGP06010941||LMGP06010957
887.554	[M+Cl]-	C48H85O10P	PG(20:1(11Z)/22:4(7Z,10Z,13Z,16Z))||PG(20:3(8Z,11Z,14Z)/22:2(13Z,16Z))||PG(20:4(5Z,8Z,11Z,14Z)/22:1(11Z))||PG(20:5(5Z,8Z,11Z,14Z,17Z)/22:0)||PG(22:0/20:5(5Z,8Z,11Z,14Z,17Z))||PG(22:1(11Z)/20:4(5Z,8Z,11Z,14Z))||PG(22:2(13Z,16Z)/20:3(8Z,11Z,14Z))||PG(22:4(7Z,10Z,13Z,16Z)/20:1(11Z))||PG(20:1(11Z)/22:4(7Z,10Z,13Z,16Z))||PG(20:3(8Z,11Z,14Z)/22:2(13Z,16Z))||PG(20:4(5Z,8Z,11Z,14Z)/22:1(11Z))||PG(20:5(5Z…	LMGP04010556||LMGP04010617||LMGP04010645||LMGP04010673||LMGP04010720||LMGP04010748||LMGP04010778||LMGP04010807||LMGP04010556||LMGP04010617||LMGP04010645||LMGP04010673||LMGP04010720||LMGP04010748||LMGP04010778||LMGP04010807	1.68587	1.22826
887.564	[M+Na-2H]-	C45H87O13P	PI(16:0/20:0)||PI(18:0/18:0)||PI(20:0/16:0)||PI(18:0/18:0)||PI(17:0/19:0)||PI(19:0/17:0)||PI(21:0/15:0)||PI(22:0/14:0)||PI(20:0/16:0)||PI(15:0/21:0)||PI(14:0/22:0)||PI(16:0/20:0)||Glc-GP(18:0/18:0)||PC(DiMe(11,3)/DiMe(11,3))||PC(DiMe(11,3)/DiMe(9,5))||PC(DiMe(11,5)/DiMe(9,3))||PC(DiMe(9,3)/DiMe(11,5))||PC(DiMe(9,5)/DiMe(11,3))||PC(DiMe(9,5)/DiMe(9,5))||PC(MonoMe(11,3)/MonoMe(11,5))||PC(MonoMe(11,…	HMDB0009785||HMDB0009808||HMDB0009866||LMGP06010008||LMGP06010205||LMGP06010427||LMGP06010647||LMGP06010817||LMGP06010833||LMGP06010883||LMGP06010893||LMGP06010942||LMGP14010003	1.63411	1.53928
	[M-H]-	C47H85O13P	PI(16:0/22:3(10Z,13Z,16Z))||PI(18:0/20:3(5Z,8Z,11Z))||PI(18:0/20:3(8Z,11Z,14Z))||PI(18:2(9Z,12Z)/20:1(11Z))||PI(20:1(11Z)/18:2(9Z,12Z))||PI(20:3(5Z,8Z,11Z)/18:0)||PI(20:3(8Z,11Z,14Z)/18:0)||PI(22:3(10Z,13Z,16Z)/16:0)||PI(16:1(9Z)/22:2(13Z,16Z))||PI(18:1(9Z)/20:2(11Z,14Z))||PI(18:2(9Z,12Z)/20:1(11Z))||PI(18:3(6Z,9Z,12Z)/20:0)||PI(18:3(9Z,12Z,15Z)/20:0)||PI(20:0/18:3(6Z,9Z,12Z))||PI(20:0/18:3(9Z,12…	HMDB0061390||HMDB0061394||HMDB0061402||HMDB0061418||HMDB0061426||HMDB0061430||HMDB0061441||HMDB0061449||HMDB0061452||HMDB0061468||HMDB0009792||HMDB0009813||HMDB0009814||HMDB0009852||HMDB0009872||HMDB0009880||HMDB0009887||HMDB0009907||LMGP06010192||LMGP06010302||LMGP06010325||LMGP06010353||LMGP06010381||LMGP06010486||LMGP06010487||LMGP06010509||LMGP06010538||LMGP06010568||LMGP06010732||LMGP06010855
892.605	[M+Na-2H]-	C48H90NO10P	PS(18:1(11Z)/24:1(15Z))||PS(18:1(9Z)/24:1(15Z))||PS(18:2(9Z,12Z)/24:0)||PS(20:0/22:2(13Z,16Z))||PS(20:1(11Z)/22:1(13Z))||PS(20:2(11Z,14Z)/22:0)||PS(22:0/20:2(11Z,14Z))||PS(22:1(13Z)/20:1(11Z))||PS(22:2(13Z,16Z)/20:0)||PS(24:0/18:2(9Z,12Z))||PS(24:1(15Z)/18:1(11Z))||PS(24:1(15Z)/18:1(9Z))||PS(20:0/22:2(13Z,16Z))||PS(20:1(11Z)/22:1(11Z))||PS(20:2(11Z,14Z)/22:0)||PS(22:0/20:2(11Z,14Z))||PS(22:1(11Z)…	HMDB0112408||HMDB0112424||HMDB0112441||HMDB0112533||HMDB0112559||HMDB0112585||HMDB0112721||HMDB0112748||HMDB0112773||HMDB0112889||HMDB0112916||HMDB0112917||LMGP03010526||LMGP03010554||LMGP03010584||LMGP03010717||LMGP03010745||LMGP03010775	1.73028	1.28569
	[M-H]-	C50H88NO10P	PE(DiMe(11,5)/MonoMe(13,5))||PE(DiMe(13,5)/MonoMe(11,5))||PE(MonoMe(11,5)/DiMe(13,5))||PE(MonoMe(13,5)/DiMe(11,5))||PS(20:4(5Z,8Z,11Z,14Z)/24:1(15Z))||PS(20:5(5Z,8Z,11Z,14Z,17Z)/24:0)||PS(22:0/22:5(4Z,7Z,10Z,13Z,16Z))||PS(22:0/22:5(7Z,10Z,13Z,16Z,19Z))||PS(22:1(13Z)/22:4(7Z,10Z,13Z,16Z))||PS(22:4(7Z,10Z,13Z,16Z)/22:1(13Z))||PS(22:5(7Z,10Z,13Z,16Z,19Z)/22:0)||PS(24:0/20:5(5Z,8Z,11Z,14Z,17Z))||PS(2…	HMDB0061487||HMDB0061495||HMDB0061527||HMDB0061535||HMDB0112653||HMDB0112705||HMDB0112731||HMDB0112732||HMDB0112757||HMDB0112808||HMDB0112856||HMDB0112900||HMDB0112926||HMDB0113760||HMDB0113766||HMDB0113788||HMDB0113792||HMDB0113799||HMDB0113804||HMDB0113823||HMDB0114665||HMDB0114672||HMDB0114682||HMDB0114688||HMDB0114698||HMDB0114704||HMDB0114705||HMDB0114712||HMDB0114728||HMDB0114735||HMDB01167…
	[M+Hac-H]-	C48H84NO8P	PC(18:0/22:6(4Z,7Z,10Z,13Z,16Z,19Z))||PC(18:1(11Z)/22:5(4Z,7Z,10Z,13Z,16Z))||PC(18:1(11Z)/22:5(7Z,10Z,13Z,16Z,19Z))||PC(18:1(9Z)/22:5(4Z,7Z,10Z,13Z,16Z))||PC(18:1(9Z)/22:5(7Z,10Z,13Z,16Z,19Z))||PC(18:2(9Z,12Z)/22:4(7Z,10Z,13Z,16Z))||PC(18:4(6Z,9Z,12Z,15Z)/22:2(13Z,16Z))||PC(20:1(11Z)/20:5(5Z,8Z,11Z,14Z,17Z))||PC(20:2(11Z,14Z)/20:4(5Z,8Z,11Z,14Z))||PC(20:2(11Z,14Z)/20:4(8Z,11Z,14Z,17Z))||PC(20:3(5…	HMDB0008057||HMDB0008088||HMDB0008089||HMDB0008121||HMDB0008122||HMDB0008153||HMDB0008251||HMDB0008314||HMDB0008345||HMDB0008346||HMDB0008376||HMDB0008377||HMDB0008408||HMDB0008409||HMDB0008440||HMDB0008473||HMDB0008505||HMDB0008601||HMDB0008631||HMDB0008662||HMDB0008663||HMDB0008695||HMDB0008696||HMDB0008727||HMDB0113305||HMDB0113332||HMDB0113333||HMDB0113360||HMDB0113443||HMDB0113472||HMDB01135…
895.533	[M+Na-2H]-	C46H83O13P	PI(15:1(9Z)/22:2(13Z,16Z))||PI(17:0/20:3(8Z,11Z,14Z))||PI(17:1(9Z)/20:2(11Z,14Z))||PI(17:2(9Z,12Z)/20:1(11Z))||PI(18:2(9Z,12Z)/19:1(9Z))||PI(18:3(6Z,9Z,12Z)/19:0)||PI(18:3(9Z,12Z,15Z)/19:0)||PI(19:0/18:3(6Z,9Z,12Z))||PI(19:0/18:3(9Z,12Z,15Z))||PI(19:1(9Z)/18:2(9Z,12Z))||PI(20:1(11Z)/17:2(9Z,12Z))||PI(20:2(11Z,14Z)/17:1(9Z))||PI(20:3(8Z,11Z,14Z)/17:0)||PI(22:2(13Z,16Z)/15:1(9Z))	LMGP06010157||LMGP06010209||LMGP06010236||LMGP06010265||LMGP06010323||LMGP06010351||LMGP06010379||LMGP06010432||LMGP06010433||LMGP06010461||LMGP06010506||LMGP06010535||LMGP06010565||LMGP06010730	1.43214	1.18687
	[M-H]-	C48H81O13P	PI(17:2(9Z,12Z)/22:4(7Z,10Z,13Z,16Z))||PI(19:1(9Z)/20:5(5Z,8Z,11Z,14Z,17Z))||PI(20:5(5Z,8Z,11Z,14Z,17Z)/19:1(9Z))||PI(22:4(7Z,10Z,13Z,16Z)/17:2(9Z,12Z))||PI(22:6(4Z,7Z,10Z,13Z,16Z,19Z)/17:0)||PI(17:0/22:6(4Z,7Z,10Z,13Z,16Z,19Z))	LMGP06010274||LMGP06010472||LMGP06010634||LMGP06010766||LMGP06010793||LMGP06010863
900.593	[M+K-2H]-	C50H90NO8P	PC(18:4(6Z,9Z,12Z,15Z)/24:1(15Z))||PC(20:0/22:5(4Z,7Z,10Z,13Z,16Z))||PC(20:0/22:5(7Z,10Z,13Z,16Z,19Z))||PC(20:1(11Z)/22:4(7Z,10Z,13Z,16Z))||PC(20:3(5Z,8Z,11Z)/22:2(13Z,16Z))||PC(20:3(8Z,11Z,14Z)/22:2(13Z,16Z))||PC(20:4(5Z,8Z,11Z,14Z)/22:1(13Z))||PC(20:4(8Z,11Z,14Z,17Z)/22:1(13Z))||PC(20:5(5Z,8Z,11Z,14Z,17Z)/22:0)||PC(22:0/20:5(5Z,8Z,11Z,14Z,17Z))||PC(22:1(13Z)/20:4(5Z,8Z,11Z,14Z))||PC(22:1(13Z)/2…	HMDB0008257||HMDB0008286||HMDB0008287||HMDB0008318||HMDB0008383||HMDB0008415||HMDB0008447||HMDB0008480||HMDB0008512||HMDB0008544||HMDB0008574||HMDB0008575||HMDB0008605||HMDB0008606||HMDB0008636||HMDB0008668||HMDB0008701||HMDB0008799||HMDB0113449||HMDB0113478||HMDB0113506||HMDB0113532||HMDB0113558||HMDB0113613||HMDB0113665||HMDB0113720||HMDB0113745||HMDB0113746||HMDB0116729||HMDB0116735||LMGP01011…	1.55812	1.60193
901.596	[M+Na-2H]-	C50H89O10P	PG(22:1(11Z)/22:4(7Z,10Z,13Z,16Z))||PG(22:4(7Z,10Z,13Z,16Z)/22:1(11Z))	LMGP04010754||LMGP04010814	1.2525	1.5361
	[M+Cl]-	C46H91O12P	PI(O-16:0/21:0)||PI(O-18:0/19:0)||PI(O-20:0/17:0)	LMGP06020015||LMGP06020033||LMGP06020049
902.564	[M+Na-2H]-	C52H84NO8P	PC(22:4(7Z,10Z,13Z,16Z)/22:6(4Z,7Z,10Z,13Z,16Z,19Z))||PC(22:5(4Z,7Z,10Z,13Z,16Z)/22:5(4Z,7Z,10Z,13Z,16Z))||PC(22:5(4Z,7Z,10Z,13Z,16Z)/22:5(7Z,10Z,13Z,16Z,19Z))||PC(22:5(7Z,10Z,13Z,16Z,19Z)/22:5(4Z,7Z,10Z,13Z,16Z))||PC(22:5(7Z,10Z,13Z,16Z,19Z)/22:5(7Z,10Z,13Z,16Z,19Z))||PC(22:6(4Z,7Z,10Z,13Z,16Z,19Z)/22:4(7Z,10Z,13Z,16Z))||PC(22:4(7Z,10Z,13Z,16Z)/22:6(4Z,7Z,10Z,13Z,16Z,19Z))||PC(22:6(4Z,7Z,10Z,13Z…	HMDB0008649||HMDB0008680||HMDB0008681||HMDB0008713||HMDB0008714||HMDB0008745||LMGP01012096||LMGP01012125||HMDB0008649||HMDB0008680||HMDB0008681||HMDB0008713||HMDB0008714||HMDB0008745||LMGP01012096||LMGP01012125||HMDB0008649||HMDB0008680||HMDB0008681||HMDB0008713||HMDB0008714||HMDB0008745||LMGP01012096||LMGP01012125||HMDB0008649||HMDB0008680||HMDB0008681||HMDB0008713||HMDB0008714||HMDB0008745||LMG…	1.31908	1.65977
	[M+Cl]-	C48H86NO10P	PS(18:3(6Z,9Z,12Z)/24:1(15Z))||PS(18:3(9Z,12Z,15Z)/24:1(15Z))||PS(18:4(6Z,9Z,12Z,15Z)/24:0)||PS(20:0/22:4(7Z,10Z,13Z,16Z))||PS(20:2(11Z,14Z)/22:2(13Z,16Z))||PS(20:3(5Z,8Z,11Z)/22:1(13Z))||PS(20:3(8Z,11Z,14Z)/22:1(13Z))||PS(20:4(5Z,8Z,11Z,14Z)/22:0)||PS(20:4(8Z,11Z,14Z,17Z)/22:0)||PS(22:0/20:4(5Z,8Z,11Z,14Z))||PS(22:0/20:4(8Z,11Z,14Z,17Z))||PS(22:1(13Z)/20:3(5Z,8Z,11Z))||PS(22:1(13Z)/20:3(8Z,11Z,1…	HMDB0112484||HMDB0112510||HMDB0112534||HMDB0112587||HMDB0112614||HMDB0112631||HMDB0112646||HMDB0112672||HMDB0112724||HMDB0112725||HMDB0112750||HMDB0112751||HMDB0112775||HMDB0112800||HMDB0112892||HMDB0112919||HMDB0112920||LMGP03010527||LMGP03010586||LMGP03010616||LMGP03010644||LMGP03010719||LMGP03010747||LMGP03010777||LMGP03010806
911.49	[M+Hac-H]-	C45H73O13P	PI(14:1(9Z)/22:6(4Z,7Z,10Z,13Z,16Z,19Z))||PI(18:3(6Z,9Z,12Z)/18:4(6Z,9Z,12Z,15Z))||PI(18:3(9Z,12Z,15Z)/18:4(6Z,9Z,12Z,15Z))||PI(18:4(6Z,9Z,12Z,15Z)/18:3(6Z,9Z,12Z))||PI(18:4(6Z,9Z,12Z,15Z)/18:3(9Z,12Z,15Z))||PI(22:6(4Z,7Z,10Z,13Z,16Z,19Z)/14:1(9Z))	LMGP06010106||LMGP06010350||LMGP06010378||LMGP06010407||LMGP06010408||LMGP06010789	1.86612	1.30022
918.49	[M+K-2H]-	C47H80NO12P	PS(DiMe(11,3)/MonoMe(11,5))||PS(DiMe(11,5)/MonoMe(11,3))||PS(DiMe(11,5)/MonoMe(9,5))||PS(DiMe(9,3)/MonoMe(13,5))||PS(DiMe(9,5)/MonoMe(11,5))||PS(MonoMe(11,3)/DiMe(11,5))||PS(MonoMe(11,5)/DiMe(11,3))||PS(MonoMe(11,5)/DiMe(9,5))||PS(MonoMe(13,5)/DiMe(9,3))||PS(MonoMe(9,5)/DiMe(11,5))	HMDB0061558||HMDB0061566||HMDB0061569||HMDB0061586||HMDB0061594||HMDB0061598||HMDB0061606||HMDB0061610||HMDB0061618||HMDB0061625	1.68476	1.73299
921.838	[M+K-2H]-	C60H116O3	(2R,3R,23Z,33Z)-3-hydroxy-2-octyldopentaconta-23,33-dienoic acid	LMFA01030942	1.95049	1.98825
923.581	[M+K-2H]-	C46H95O11PS	PGS	LMGP00000062	1.38648	1.52452
937.508	[M+Hac-H]-	C47H75O13P	PI(18:3(6Z,9Z,12Z)/20:5(5Z,8Z,11Z,14Z,17Z))||PI(18:3(9Z,12Z,15Z)/20:5(5Z,8Z,11Z,14Z,17Z))||PI(18:4(6Z,9Z,12Z,15Z)/20:4(5Z,8Z,11Z,14Z))||PI(20:4(5Z,8Z,11Z,14Z)/18:4(6Z,9Z,12Z,15Z))||PI(20:5(5Z,8Z,11Z,14Z,17Z)/18:3(6Z,9Z,12Z))||PI(20:5(5Z,8Z,11Z,14Z,17Z)/18:3(9Z,12Z,15Z))	LMGP06010358||LMGP06010386||LMGP06010416||LMGP06010603||LMGP06010630||LMGP06010631	1.54875	1.18151
965.535	[M+Hac-H]-	C49H79O13P	PI(18:4(6Z,9Z,12Z,15Z)/22:4(7Z,10Z,13Z,16Z))||PI(20:3(8Z,11Z,14Z)/20:5(5Z,8Z,11Z,14Z,17Z))||PI(20:5(5Z,8Z,11Z,14Z,17Z)/20:3(8Z,11Z,14Z))||PI(22:4(7Z,10Z,13Z,16Z)/18:4(6Z,9Z,12Z,15Z))||PI(22:6(4Z,7Z,10Z,13Z,16Z,19Z)/18:2(9Z,12Z))||PI(20:4(5Z,8Z,11Z,14Z)/20:4(5Z,8Z,11Z,14Z))||PI(18:2(9Z,12Z)/22:6(4Z,7Z,10Z,13Z,16Z,19Z))	LMGP06010422||LMGP06010581||LMGP06010638||LMGP06010772||LMGP06010798||LMGP06010827||LMGP06010844||None	1.29086	1.77531
967.551	[M+Hac-H]-	C49H81O13P	PI(18:1(9Z)/22:6(4Z,7Z,10Z,13Z,16Z,19Z))||PI(18:3(6Z,9Z,12Z)/22:4(7Z,10Z,13Z,16Z))||PI(18:3(9Z,12Z,15Z)/22:4(7Z,10Z,13Z,16Z))||PI(20:2(11Z,14Z)/20:5(5Z,8Z,11Z,14Z,17Z))||PI(20:3(8Z,11Z,14Z)/20:4(5Z,8Z,11Z,14Z))||PI(20:4(5Z,8Z,11Z,14Z)/20:3(8Z,11Z,14Z))||PI(20:5(5Z,8Z,11Z,14Z,17Z)/20:2(11Z,14Z))||PI(22:4(7Z,10Z,13Z,16Z)/18:3(6Z,9Z,12Z))||PI(22:4(7Z,10Z,13Z,16Z)/18:3(9Z,12Z,15Z))||PI(22:6(4Z,7Z,10Z…	LMGP06010013||LMGP06010363||LMGP06010391||LMGP06010550||LMGP06010580||LMGP06010609||LMGP06010637||LMGP06010770||LMGP06010771||LMGP06010797	1.19969	1.45428
